# Supplementary material for: Potential Diagnostic and Prognostic Utility of miR-141, miR-181b1, and miR-23b in Breast Cancer
Source: Int J Mol Sci. 2020 Nov 14;21(22):8589. doi: 10.3390/ijms21228589 (PMC7697480; doi:10.3390/ijms21228589)
Supplement: Supplementary file 1 [file ijms-21-08589-s001.zip]

Archive with 4 entries (3 files):
- supplementary  files/
- supplementary  files/supplementary  material 1.xlsx
- supplementary  files/supplementary  material 2.xlsx
- supplementary  files/supplementary  material 3.xlsx
