# Supplementary material for: Potential Diagnostic and Prognostic Utility of miR-141, miR-181b1, and miR-23b in Breast Cancer
Source: Int J Mol Sci. 2020 Nov 14;21(22):8589. doi: 10.3390/ijms21228589 (PMC7697480; doi:10.3390/ijms21228589)
Supplement: Supplementary file 1 [file ijms-21-08589-s001.zip › supplementary files/supplementary material 1.xlsx]

## Sheet: All DEGs
Target Rank	Target Score	miRNA Name	Gene Symbol	Gene Description
1	100	hsa-miR-23b-3p	ZNF99	zinc finger protein 99
2	100	hsa-miR-23b-3p	PDE7A	phosphodiesterase 7A
3	100	hsa-miR-23b-3p	PPARGC1A	PPARG coactivator 1 alpha
4	100	hsa-miR-23b-3p	KLF3	Kruppel like factor 3
5	100	hsa-miR-23b-3p	SEMA6D	semaphorin 6D
6	100	hsa-miR-23b-3p	FAM234B	family with sequence similarity 234 member B
7	100	hsa-miR-23b-3p	AUH	AU RNA binding methylglutaconyl-CoA hydratase
8	100	hsa-miR-23b-3p	PDE4B	phosphodiesterase 4B
9	100	hsa-miR-23b-3p	TOP1	DNA topoisomerase I
10	100	hsa-miR-23b-3p	FUT9	fucosyltransferase 9
11	100	hsa-miR-23b-3p	INTU	inturned planar cell polarity protein
12	100	hsa-miR-23b-3p	TAB3	TGF-beta activated kinase 1 (MAP3K7) binding protein 3
13	100	hsa-miR-23b-3p	ZBTB34	zinc finger and BTB domain containing 34
14	100	hsa-miR-23b-3p	SESN3	sestrin 3
15	100	hsa-miR-23b-3p	DNAJC6	DnaJ heat shock protein family (Hsp40) member C6
16	100	hsa-miR-23b-3p	TRIL	TLR4 interactor with leucine rich repeats
17	100	hsa-miR-23b-3p	ZNF138	zinc finger protein 138
18	100	hsa-miR-23b-3p	SEC23IP	SEC23 interacting protein
19	100	hsa-miR-23b-3p	TMED5	transmembrane p24 trafficking protein 5
20	99	hsa-miR-23b-3p	PPM1K	protein phosphatase, Mg2+/Mn2+ dependent 1K
21	99	hsa-miR-23b-3p	VGLL3	vestigial like family member 3
22	99	hsa-miR-23b-3p	ARHGAP20	Rho GTPase activating protein 20
23	99	hsa-miR-23b-3p	MRC1	mannose receptor C-type 1
24	99	hsa-miR-23b-3p	FAM126B	family with sequence similarity 126 member B
25	99	hsa-miR-23b-3p	TMPO	thymopoietin
26	99	hsa-miR-23b-3p	PPP4R4	protein phosphatase 4 regulatory subunit 4
27	99	hsa-miR-23b-3p	HEXIM1	HEXIM P-TEFb complex subunit 1
28	99	hsa-miR-23b-3p	PKP4	plakophilin 4
29	99	hsa-miR-23b-3p	SFT2D1	SFT2 domain containing 1
30	99	hsa-miR-23b-3p	ATP11C	ATPase phospholipid transporting 11C
31	99	hsa-miR-23b-3p	NEK6	NIMA related kinase 6
32	99	hsa-miR-23b-3p	PTEN	phosphatase and tensin homolog
33	99	hsa-miR-23b-3p	TNRC6A	trinucleotide repeat containing 6A
34	99	hsa-miR-23b-3p	SLC6A14	solute carrier family 6 member 14
35	99	hsa-miR-23b-3p	C2orf69	chromosome 2 open reading frame 69
36	99	hsa-miR-23b-3p	LPP	LIM domain containing preferred translocation partner in lipoma
37	99	hsa-miR-23b-3p	ETNK1	ethanolamine kinase 1
38	99	hsa-miR-23b-3p	CCNT2	cyclin T2
39	99	hsa-miR-23b-3p	ZNF716	zinc finger protein 716
40	99	hsa-miR-23b-3p	WBP2	WW domain binding protein 2
41	98	hsa-miR-23b-3p	MICU3	mitochondrial calcium uptake family member 3
42	98	hsa-miR-23b-3p	CACUL1	CDK2 associated cullin domain 1
43	98	hsa-miR-23b-3p	ZFHX4	zinc finger homeobox 4
44	98	hsa-miR-23b-3p	ROBO2	roundabout guidance receptor 2
45	98	hsa-miR-23b-3p	CTCF	CCCTC-binding factor
46	98	hsa-miR-23b-3p	CNOT6L	CCR4-NOT transcription complex subunit 6 like
47	98	hsa-miR-23b-3p	ZNF117	zinc finger protein 117
48	98	hsa-miR-23b-3p	CSNK1G3	casein kinase 1 gamma 3
49	98	hsa-miR-23b-3p	SLC1A1	solute carrier family 1 member 1
50	98	hsa-miR-23b-3p	SEC24A	SEC24 homolog A, COPII coat complex component
51	98	hsa-miR-23b-3p	BORA	bora, aurora kinase A activator
52	98	hsa-miR-23b-3p	NACC2	NACC family member 2
53	98	hsa-miR-23b-3p	SLC4A4	solute carrier family 4 member 4
54	98	hsa-miR-23b-3p	PPIF	peptidylprolyl isomerase F
55	98	hsa-miR-23b-3p	PRTG	protogenin
56	98	hsa-miR-23b-3p	CDC40	cell division cycle 40
57	98	hsa-miR-23b-3p	NR6A1	nuclear receptor subfamily 6 group A member 1
58	98	hsa-miR-23b-3p	NUP50	nucleoporin 50
59	98	hsa-miR-23b-3p	RAB8B	RAB8B, member RAS oncogene family
60	98	hsa-miR-23b-3p	REPS2	RALBP1 associated Eps domain containing 2
61	98	hsa-miR-23b-3p	MAP4K4	mitogen-activated protein kinase kinase kinase kinase 4
62	98	hsa-miR-23b-3p	NUFIP2	nuclear FMR1 interacting protein 2
63	98	hsa-miR-23b-3p	RPRD2	regulation of nuclear pre-mRNA domain containing 2
64	98	hsa-miR-23b-3p	SCG5	secretogranin V
65	98	hsa-miR-23b-3p	NCOA2	nuclear receptor coactivator 2
66	97	hsa-miR-23b-3p	CLCN3	chloride voltage-gated channel 3
67	97	hsa-miR-23b-3p	AGAP1	ArfGAP with GTPase domain, ankyrin repeat and PH domain 1
68	97	hsa-miR-23b-3p	STAT5B	signal transducer and activator of transcription 5B
69	97	hsa-miR-23b-3p	CRLF3	cytokine receptor like factor 3
70	97	hsa-miR-23b-3p	ELF4	E74 like ETS transcription factor 4
71	97	hsa-miR-23b-3p	SNX5	sorting nexin 5
72	97	hsa-miR-23b-3p	CNR1	cannabinoid receptor 1
73	97	hsa-miR-23b-3p	SOCS6	suppressor of cytokine signaling 6
74	97	hsa-miR-23b-3p	TLK1	tousled like kinase 1
75	97	hsa-miR-23b-3p	MCFD2	multiple coagulation factor deficiency 2
76	97	hsa-miR-23b-3p	SEC23A	Sec23 homolog A, coat complex II component
77	97	hsa-miR-23b-3p	ZIC4	Zic family member 4
78	97	hsa-miR-23b-3p	TUSC2	tumor suppressor 2, mitochondrial calcium regulator
79	97	hsa-miR-23b-3p	PDIA6	protein disulfide isomerase family A member 6
80	97	hsa-miR-23b-3p	OSBPL8	oxysterol binding protein like 8
81	97	hsa-miR-23b-3p	PTGER4	prostaglandin E receptor 4
82	97	hsa-miR-23b-3p	MAP3K1	mitogen-activated protein kinase kinase kinase 1
83	97	hsa-miR-23b-3p	NUAK2	NUAK family kinase 2
84	97	hsa-miR-23b-3p	TNPO1	transportin 1
85	97	hsa-miR-23b-3p	STX12	syntaxin 12
86	97	hsa-miR-23b-3p	IGSF8	immunoglobulin superfamily member 8
87	97	hsa-miR-23b-3p	CGGBP1	CGG triplet repeat binding protein 1
88	97	hsa-miR-23b-3p	CRISPLD1	cysteine rich secretory protein LCCL domain containing 1
89	97	hsa-miR-23b-3p	NSD2	nuclear receptor binding SET domain protein 2
90	97	hsa-miR-23b-3p	BRWD1	bromodomain and WD repeat domain containing 1
91	97	hsa-miR-23b-3p	C3orf52	chromosome 3 open reading frame 52
92	97	hsa-miR-23b-3p	TNFAIP3	TNF alpha induced protein 3
93	97	hsa-miR-23b-3p	NAP1L5	nucleosome assembly protein 1 like 5
94	97	hsa-miR-23b-3p	PRDM1	PR/SET domain 1
95	97	hsa-miR-23b-3p	MAP7	microtubule associated protein 7
96	96	hsa-miR-23b-3p	TMOD1	tropomodulin 1
97	96	hsa-miR-23b-3p	MBTD1	mbt domain containing 1
98	96	hsa-miR-23b-3p	AKAP11	A-kinase anchoring protein 11
99	96	hsa-miR-23b-3p	RGS8	regulator of G protein signaling 8
100	96	hsa-miR-23b-3p	MIS18A	MIS18 kinetochore protein A
101	96	hsa-miR-23b-3p	ARL8B	ADP ribosylation factor like GTPase 8B
102	96	hsa-miR-23b-3p	CCSAP	centriole, cilia and spindle associated protein
103	96	hsa-miR-23b-3p	GXYLT1	glucoside xylosyltransferase 1
104	96	hsa-miR-23b-3p	NLGN4X	neuroligin 4 X-linked
105	96	hsa-miR-23b-3p	SPOPL	speckle type BTB/POZ protein like
106	96	hsa-miR-23b-3p	FBXO32	F-box protein 32
107	96	hsa-miR-23b-3p	MIGA1	mitoguardin 1
108	96	hsa-miR-23b-3p	RUFY2	RUN and FYVE domain containing 2
109	96	hsa-miR-23b-3p	CREBZF	CREB/ATF bZIP transcription factor
110	96	hsa-miR-23b-3p	KPNA4	karyopherin subunit alpha 4
111	96	hsa-miR-23b-3p	KDM6A	lysine demethylase 6A
112	96	hsa-miR-23b-3p	RAP1A	RAP1A, member of RAS oncogene family
113	96	hsa-miR-23b-3p	G3BP2	G3BP stress granule assembly factor 2
114	96	hsa-miR-23b-3p	PKIA	cAMP-dependent protein kinase inhibitor alpha
115	96	hsa-miR-23b-3p	ATP6V1E1	ATPase H+ transporting V1 subunit E1
116	96	hsa-miR-23b-3p	CCL7	C-C motif chemokine ligand 7
117	96	hsa-miR-23b-3p	HNF4G	hepatocyte nuclear factor 4 gamma
118	96	hsa-miR-23b-3p	TNRC6C	trinucleotide repeat containing 6C
119	96	hsa-miR-23b-3p	POU4F2	POU class 4 homeobox 2
120	96	hsa-miR-23b-3p	ALDH1A2	aldehyde dehydrogenase 1 family member A2
121	96	hsa-miR-23b-3p	EGR3	early growth response 3
122	96	hsa-miR-23b-3p	STARD3NL	STARD3 N-terminal like
123	96	hsa-miR-23b-3p	AUTS2	AUTS2, activator of transcription and developmental regulator
124	96	hsa-miR-23b-3p	TJP1	tight junction protein 1
125	96	hsa-miR-23b-3p	ZNF506	zinc finger protein 506
126	96	hsa-miR-23b-3p	HS6ST2	heparan sulfate 6-O-sulfotransferase 2
127	96	hsa-miR-23b-3p	ZC3H12C	zinc finger CCCH-type containing 12C
128	95	hsa-miR-23b-3p	PNRC2	proline rich nuclear receptor coactivator 2
129	95	hsa-miR-23b-3p	ZNF493	zinc finger protein 493
130	95	hsa-miR-23b-3p	CELF2	CUGBP Elav-like family member 2
131	95	hsa-miR-23b-3p	ELF2	E74 like ETS transcription factor 2
132	95	hsa-miR-23b-3p	THAP12	THAP domain containing 12
133	95	hsa-miR-23b-3p	MT2A	metallothionein 2A
134	95	hsa-miR-23b-3p	PPP1R12A	protein phosphatase 1 regulatory subunit 12A
135	95	hsa-miR-23b-3p	ATXN7	ataxin 7
136	95	hsa-miR-23b-3p	ZBTB44	zinc finger and BTB domain containing 44
137	95	hsa-miR-23b-3p	NEK7	NIMA related kinase 7
138	95	hsa-miR-23b-3p	RAB11FIP2	RAB11 family interacting protein 2
139	95	hsa-miR-23b-3p	VCAN	versican
140	95	hsa-miR-23b-3p	TNKS2	tankyrase 2
141	95	hsa-miR-23b-3p	EPHB2	EPH receptor B2
142	95	hsa-miR-23b-3p	WDR37	WD repeat domain 37
143	95	hsa-miR-23b-3p	IL6R	interleukin 6 receptor
144	95	hsa-miR-23b-3p	LHFPL2	LHFPL tetraspan subfamily member 2
145	95	hsa-miR-23b-3p	TNFAIP6	TNF alpha induced protein 6
146	95	hsa-miR-23b-3p	MET	MET proto-oncogene, receptor tyrosine kinase
147	95	hsa-miR-23b-3p	NGLY1	N-glycanase 1
148	95	hsa-miR-23b-3p	ZNF839	zinc finger protein 839
149	95	hsa-miR-23b-3p	CBLB	Cbl proto-oncogene B
150	95	hsa-miR-23b-3p	CASP10	caspase 10
151	95	hsa-miR-23b-3p	RORA	RAR related orphan receptor A
152	94	hsa-miR-23b-3p	ZNF395	zinc finger protein 395
153	94	hsa-miR-23b-3p	QSER1	glutamine and serine rich 1
154	94	hsa-miR-23b-3p	TRIB1	tribbles pseudokinase 1
155	94	hsa-miR-23b-3p	PRDM10	PR/SET domain 10
156	94	hsa-miR-23b-3p	MDFIC	MyoD family inhibitor domain containing
157	94	hsa-miR-23b-3p	SWT1	SWT1, RNA endoribonuclease homolog
158	94	hsa-miR-23b-3p	TRIM14	tripartite motif containing 14
159	94	hsa-miR-23b-3p	ERBIN	erbb2 interacting protein
160	94	hsa-miR-23b-3p	FUT4	fucosyltransferase 4
161	94	hsa-miR-23b-3p	ZNF30	zinc finger protein 30
162	94	hsa-miR-23b-3p	CBLL1	Cbl proto-oncogene like 1
163	94	hsa-miR-23b-3p	CAB39	calcium binding protein 39
164	94	hsa-miR-23b-3p	SLC12A2	solute carrier family 12 member 2
165	94	hsa-miR-23b-3p	AP1S2	adaptor related protein complex 1 subunit sigma 2
166	94	hsa-miR-23b-3p	SERINC5	serine incorporator 5
167	94	hsa-miR-23b-3p	EBF3	EBF transcription factor 3
168	94	hsa-miR-23b-3p	RBBP6	RB binding protein 6, ubiquitin ligase
169	94	hsa-miR-23b-3p	RPL31	ribosomal protein L31
170	94	hsa-miR-23b-3p	ZNF676	zinc finger protein 676
171	94	hsa-miR-23b-3p	ZNF655	zinc finger protein 655
172	94	hsa-miR-23b-3p	NRXN1	neurexin 1
173	94	hsa-miR-23b-3p	NUS1	NUS1, dehydrodolichyl diphosphate synthase subunit
174	94	hsa-miR-23b-3p	SATB1	SATB homeobox 1
175	94	hsa-miR-23b-3p	ZNF208	zinc finger protein 208
176	94	hsa-miR-23b-3p	COL11A2	collagen type XI alpha 2 chain
177	94	hsa-miR-23b-3p	HOXD10	homeobox D10
178	94	hsa-miR-23b-3p	KMT5A	lysine methyltransferase 5A
179	94	hsa-miR-23b-3p	VKORC1L1	vitamin K epoxide reductase complex subunit 1 like 1
180	94	hsa-miR-23b-3p	PAX9	paired box 9
181	94	hsa-miR-23b-3p	TTC7B	tetratricopeptide repeat domain 7B
182	94	hsa-miR-23b-3p	C6orf62	chromosome 6 open reading frame 62
183	94	hsa-miR-23b-3p	VEPH1	ventricular zone expressed PH domain containing 1
184	93	hsa-miR-23b-3p	MAB21L2	mab-21 like 2
185	93	hsa-miR-23b-3p	ADAM23	ADAM metallopeptidase domain 23
186	93	hsa-miR-23b-3p	ZNF468	zinc finger protein 468
187	93	hsa-miR-23b-3p	PIP4K2B	phosphatidylinositol-5-phosphate 4-kinase type 2 beta
188	93	hsa-miR-23b-3p	STT3B	STT3B, catalytic subunit of the oligosaccharyltransferase complex
189	93	hsa-miR-23b-3p	SPSB4	splA/ryanodine receptor domain and SOCS box containing 4
190	93	hsa-miR-23b-3p	CHUK	conserved helix-loop-helix ubiquitous kinase
191	93	hsa-miR-23b-3p	CCDC186	coiled-coil domain containing 186
192	93	hsa-miR-23b-3p	ZNF721	zinc finger protein 721
193	93	hsa-miR-23b-3p	CEP63	centrosomal protein 63
194	93	hsa-miR-23b-3p	ZNF626	zinc finger protein 626
195	93	hsa-miR-23b-3p	PAK2	p21 (RAC1) activated kinase 2
196	93	hsa-miR-23b-3p	MAK16	MAK16 homolog
197	93	hsa-miR-23b-3p	SIX4	SIX homeobox 4
198	93	hsa-miR-23b-3p	JARID2	jumonji and AT-rich interaction domain containing 2
199	93	hsa-miR-23b-3p	RRAS2	RAS related 2
200	93	hsa-miR-23b-3p	POM121C	POM121 transmembrane nucleoporin C
201	93	hsa-miR-23b-3p	RALYL	RALY RNA binding protein like
202	93	hsa-miR-23b-3p	TMOD2	tropomodulin 2
203	93	hsa-miR-23b-3p	TOX	thymocyte selection associated high mobility group box
204	93	hsa-miR-23b-3p	BICD2	BICD cargo adaptor 2
205	93	hsa-miR-23b-3p	NKAIN2	sodium/potassium transporting ATPase interacting 2
206	93	hsa-miR-23b-3p	UQCRFS1	ubiquinol-cytochrome c reductase, Rieske iron-sulfur polypeptide 1
207	93	hsa-miR-23b-3p	IPMK	inositol polyphosphate multikinase
208	93	hsa-miR-23b-3p	ADGRG2	adhesion G protein-coupled receptor G2
209	93	hsa-miR-23b-3p	XIAP	X-linked inhibitor of apoptosis
210	93	hsa-miR-23b-3p	TOP2B	DNA topoisomerase II beta
211	93	hsa-miR-23b-3p	BEX5	brain expressed X-linked 5
212	93	hsa-miR-23b-3p	USP53	ubiquitin specific peptidase 53
213	93	hsa-miR-23b-3p	TMEM170A	transmembrane protein 170A
214	93	hsa-miR-23b-3p	LIN54	lin-54 DREAM MuvB core complex component
215	92	hsa-miR-23b-3p	ESRP1	epithelial splicing regulatory protein 1
216	92	hsa-miR-23b-3p	FOXP2	forkhead box P2
217	92	hsa-miR-23b-3p	MBOAT7	membrane bound O-acyltransferase domain containing 7
218	92	hsa-miR-23b-3p	ZNF737	zinc finger protein 737
219	92	hsa-miR-23b-3p	TMEM131L	transmembrane 131 like
220	92	hsa-miR-23b-3p	DCUN1D1	defective in cullin neddylation 1 domain containing 1
221	92	hsa-miR-23b-3p	MYH2	myosin heavy chain 2
222	92	hsa-miR-23b-3p	MTF1	metal regulatory transcription factor 1
223	92	hsa-miR-23b-3p	WBP4	WW domain binding protein 4
224	92	hsa-miR-23b-3p	TMEM135	transmembrane protein 135
225	92	hsa-miR-23b-3p	MYH1	myosin heavy chain 1
226	92	hsa-miR-23b-3p	ZBTB18	zinc finger and BTB domain containing 18
227	92	hsa-miR-23b-3p	CAMTA1	calmodulin binding transcription activator 1
228	92	hsa-miR-23b-3p	RNF150	ring finger protein 150
229	92	hsa-miR-23b-3p	SIPA1L1	signal induced proliferation associated 1 like 1
230	92	hsa-miR-23b-3p	HTR2A	5-hydroxytryptamine receptor 2A
231	92	hsa-miR-23b-3p	DTNA	dystrobrevin alpha
232	92	hsa-miR-23b-3p	GRM5	glutamate metabotropic receptor 5
233	92	hsa-miR-23b-3p	ZNF420	zinc finger protein 420
234	92	hsa-miR-23b-3p	TMEM263	transmembrane protein 263
235	92	hsa-miR-23b-3p	COL4A1	collagen type IV alpha 1 chain
236	92	hsa-miR-23b-3p	CASP7	caspase 7
237	92	hsa-miR-23b-3p	NKX2-1	NK2 homeobox 1
238	92	hsa-miR-23b-3p	CAMK2G	calcium/calmodulin dependent protein kinase II gamma
239	92	hsa-miR-23b-3p	CPEB2	cytoplasmic polyadenylation element binding protein 2
240	92	hsa-miR-23b-3p	TXLNG	taxilin gamma
241	92	hsa-miR-23b-3p	NIPSNAP2	nipsnap homolog 2
242	92	hsa-miR-23b-3p	ZNF559	zinc finger protein 559
243	92	hsa-miR-23b-3p	RAB39B	RAB39B, member RAS oncogene family
244	92	hsa-miR-23b-3p	SATB2	SATB homeobox 2
245	92	hsa-miR-23b-3p	SAFB	scaffold attachment factor B
246	92	hsa-miR-23b-3p	ELAVL4	ELAV like RNA binding protein 4
247	92	hsa-miR-23b-3p	FGF2	fibroblast growth factor 2
248	92	hsa-miR-23b-3p	ERBB4	erb-b2 receptor tyrosine kinase 4
249	92	hsa-miR-23b-3p	PTPN4	protein tyrosine phosphatase, non-receptor type 4
250	92	hsa-miR-23b-3p	WHAMM	WAS protein homolog associated with actin, golgi membranes and microtubules
251	91	hsa-miR-23b-3p	CCM2	CCM2 scaffold protein
252	91	hsa-miR-23b-3p	EPSTI1	epithelial stromal interaction 1
253	91	hsa-miR-23b-3p	NLGN4Y	neuroligin 4 Y-linked
254	91	hsa-miR-23b-3p	LPAR1	lysophosphatidic acid receptor 1
255	91	hsa-miR-23b-3p	TGFBR2	transforming growth factor beta receptor 2
256	91	hsa-miR-23b-3p	CLDN12	claudin 12
257	91	hsa-miR-23b-3p	SEC14L1	SEC14 like lipid binding 1
258	91	hsa-miR-23b-3p	PNRC1	proline rich nuclear receptor coactivator 1
259	91	hsa-miR-23b-3p	RAD21	RAD21 cohesin complex component
260	91	hsa-miR-23b-3p	ZNRF2	zinc and ring finger 2
261	91	hsa-miR-23b-3p	ZNF257	zinc finger protein 257
262	91	hsa-miR-23b-3p	CA2	carbonic anhydrase 2
263	91	hsa-miR-23b-3p	FGD4	FYVE, RhoGEF and PH domain containing 4
264	91	hsa-miR-23b-3p	ZNF652	zinc finger protein 652
265	91	hsa-miR-23b-3p	ABHD18	abhydrolase domain containing 18
266	91	hsa-miR-23b-3p	NDFIP2	Nedd4 family interacting protein 2
267	91	hsa-miR-23b-3p	KCNK5	potassium two pore domain channel subfamily K member 5
268	91	hsa-miR-23b-3p	RBM47	RNA binding motif protein 47
269	91	hsa-miR-23b-3p	ENTPD5	ectonucleoside triphosphate diphosphohydrolase 5
270	91	hsa-miR-23b-3p	GNRHR	gonadotropin releasing hormone receptor
271	91	hsa-miR-23b-3p	TET3	tet methylcytosine dioxygenase 3
272	91	hsa-miR-23b-3p	SSBP2	single stranded DNA binding protein 2
273	91	hsa-miR-23b-3p	LAMP1	lysosomal associated membrane protein 1
274	91	hsa-miR-23b-3p	BLCAP	BLCAP, apoptosis inducing factor
275	91	hsa-miR-23b-3p	TMEM245	transmembrane protein 245
276	91	hsa-miR-23b-3p	C12orf76	chromosome 12 open reading frame 76
277	91	hsa-miR-23b-3p	ASXL3	ASXL transcriptional regulator 3
278	91	hsa-miR-23b-3p	POM121	POM121 transmembrane nucleoporin
279	91	hsa-miR-23b-3p	UBE2R2	ubiquitin conjugating enzyme E2 R2
280	91	hsa-miR-23b-3p	ANKHD1	ankyrin repeat and KH domain containing 1
281	91	hsa-miR-23b-3p	PLXNC1	plexin C1
282	90	hsa-miR-23b-3p	MED12L	mediator complex subunit 12 like
283	90	hsa-miR-23b-3p	ZMYM2	zinc finger MYM-type containing 2
284	90	hsa-miR-23b-3p	FREM1	FRAS1 related extracellular matrix 1
285	90	hsa-miR-23b-3p	MYCT1	MYC target 1
286	90	hsa-miR-23b-3p	GLS	glutaminase
287	90	hsa-miR-23b-3p	ZNF765	zinc finger protein 765
288	90	hsa-miR-23b-3p	SMS	spermine synthase
289	90	hsa-miR-23b-3p	CUL3	cullin 3
290	90	hsa-miR-23b-3p	TOX3	TOX high mobility group box family member 3
291	90	hsa-miR-23b-3p	CXCL12	C-X-C motif chemokine ligand 12
292	90	hsa-miR-23b-3p	RFX3	regulatory factor X3
293	90	hsa-miR-23b-3p	STON2	stonin 2
294	90	hsa-miR-23b-3p	REEP1	receptor accessory protein 1
295	90	hsa-miR-23b-3p	NOL4	nucleolar protein 4
296	90	hsa-miR-23b-3p	IGSF10	immunoglobulin superfamily member 10
297	90	hsa-miR-23b-3p	HMGB2	high mobility group box 2
298	90	hsa-miR-23b-3p	TCF24	transcription factor 24
299	90	hsa-miR-23b-3p	EXOC3L4	exocyst complex component 3 like 4
300	90	hsa-miR-23b-3p	RETREG3	reticulophagy regulator family member 3
301	90	hsa-miR-23b-3p	UBE2D1	ubiquitin conjugating enzyme E2 D1
302	90	hsa-miR-23b-3p	UBE2O	ubiquitin conjugating enzyme E2 O
303	90	hsa-miR-23b-3p	ZCCHC2	zinc finger CCHC-type containing 2
304	90	hsa-miR-23b-3p	ELOVL3	ELOVL fatty acid elongase 3
305	90	hsa-miR-23b-3p	NFIA	nuclear factor I A
306	90	hsa-miR-23b-3p	ADCY1	adenylate cyclase 1
307	90	hsa-miR-23b-3p	MARCKSL1	MARCKS like 1
308	90	hsa-miR-23b-3p	SMIM9	small integral membrane protein 9
309	90	hsa-miR-23b-3p	SSH2	slingshot protein phosphatase 2
310	90	hsa-miR-23b-3p	CNN2	calponin 2
311	90	hsa-miR-23b-3p	HAS2	hyaluronan synthase 2
312	90	hsa-miR-23b-3p	TRPM7	transient receptor potential cation channel subfamily M member 7
313	90	hsa-miR-23b-3p	ZIC1	Zic family member 1
314	90	hsa-miR-23b-3p	ZNF680	zinc finger protein 680
315	90	hsa-miR-23b-3p	ASAH2B	N-acylsphingosine amidohydrolase 2B
316	90	hsa-miR-23b-3p	TCP11L1	t-complex 11 like 1
398	100	hsa-miR-141-3p	QSER1	glutamine and serine rich 1
399	100	hsa-miR-141-3p	TMEM170B	transmembrane protein 170B
400	100	hsa-miR-141-3p	ZBTB34	zinc finger and BTB domain containing 34
401	100	hsa-miR-141-3p	ZEB2	zinc finger E-box binding homeobox 2
402	100	hsa-miR-141-3p	ZFR	zinc finger RNA binding protein
403	100	hsa-miR-141-3p	TNRC6B	trinucleotide repeat containing 6B
404	99	hsa-miR-141-3p	MYH10	myosin heavy chain 10
405	99	hsa-miR-141-3p	EPHA7	EPH receptor A7
406	99	hsa-miR-141-3p	TCF12	transcription factor 12
407	99	hsa-miR-141-3p	ATXN1	ataxin 1
408	99	hsa-miR-141-3p	PRKACB	protein kinase cAMP-activated catalytic subunit beta
409	99	hsa-miR-141-3p	MBNL3	muscleblind like splicing regulator 3
410	99	hsa-miR-141-3p	PPM1E	protein phosphatase, Mg2+/Mn2+ dependent 1E
411	99	hsa-miR-141-3p	LHFPL6	LHFPL tetraspan subfamily member 6
412	99	hsa-miR-141-3p	DUSP3	dual specificity phosphatase 3
413	99	hsa-miR-141-3p	ASTN1	astrotactin 1
414	99	hsa-miR-141-3p	WDFY3	WD repeat and FYVE domain containing 3
415	99	hsa-miR-141-3p	KLF12	Kruppel like factor 12
416	99	hsa-miR-141-3p	RANBP6	RAN binding protein 6
417	98	hsa-miR-141-3p	HNRNPF	heterogeneous nuclear ribonucleoprotein F
418	98	hsa-miR-141-3p	STXBP5	syntaxin binding protein 5
419	98	hsa-miR-141-3p	RSAD2	radical S-adenosyl methionine domain containing 2
420	98	hsa-miR-141-3p	MAP2K4	mitogen-activated protein kinase kinase 4
421	98	hsa-miR-141-3p	ITGA6	integrin subunit alpha 6
422	98	hsa-miR-141-3p	ABHD18	abhydrolase domain containing 18
423	98	hsa-miR-141-3p	DEK	DEK proto-oncogene
424	98	hsa-miR-141-3p	CDK8	cyclin dependent kinase 8
425	98	hsa-miR-141-3p	DCP2	decapping mRNA 2
426	98	hsa-miR-141-3p	EDEM1	ER degradation enhancing alpha-mannosidase like protein 1
427	98	hsa-miR-141-3p	ST3GAL3	ST3 beta-galactoside alpha-2,3-sialyltransferase 3
428	98	hsa-miR-141-3p	ARPC5	actin related protein 2/3 complex subunit 5
429	98	hsa-miR-141-3p	MINDY3	MINDY lysine 48 deubiquitinase 3
430	97	hsa-miR-141-3p	CREBRF	CREB3 regulatory factor
431	97	hsa-miR-141-3p	PRKCE	protein kinase C epsilon
432	97	hsa-miR-141-3p	TSC1	TSC complex subunit 1
433	97	hsa-miR-141-3p	EVI5L	ecotropic viral integration site 5 like
434	97	hsa-miR-141-3p	E2F3	E2F transcription factor 3
435	97	hsa-miR-141-3p	DMWD	DM1 locus, WD repeat containing
436	97	hsa-miR-141-3p	ELAVL2	ELAV like RNA binding protein 2
437	97	hsa-miR-141-3p	SOCS5	suppressor of cytokine signaling 5
438	97	hsa-miR-141-3p	FAM168B	family with sequence similarity 168 member B
439	97	hsa-miR-141-3p	ZEB1	zinc finger E-box binding homeobox 1
440	97	hsa-miR-141-3p	SUPT6H	SPT6 homolog, histone chaperone
441	97	hsa-miR-141-3p	FNIP2	folliculin interacting protein 2
442	97	hsa-miR-141-3p	DOCK4	dedicator of cytokinesis 4
443	97	hsa-miR-141-3p	CCDC6	coiled-coil domain containing 6
444	97	hsa-miR-141-3p	ANKRD44	ankyrin repeat domain 44
445	97	hsa-miR-141-3p	ATP8A1	ATPase phospholipid transporting 8A1
446	97	hsa-miR-141-3p	RARB	retinoic acid receptor beta
447	97	hsa-miR-141-3p	MYBL1	MYB proto-oncogene like 1
448	97	hsa-miR-141-3p	ATP8A2	ATPase phospholipid transporting 8A2
449	97	hsa-miR-141-3p	PCDH9	protocadherin 9
450	96	hsa-miR-141-3p	GJC1	gap junction protein gamma 1
451	96	hsa-miR-141-3p	HIPK3	homeodomain interacting protein kinase 3
452	96	hsa-miR-141-3p	H2AFZ	H2A histone family member Z
453	96	hsa-miR-141-3p	ELMOD1	ELMO domain containing 1
454	96	hsa-miR-141-3p	WWTR1	WW domain containing transcription regulator 1
455	96	hsa-miR-141-3p	IPO5	importin 5
456	96	hsa-miR-141-3p	TSHZ3	teashirt zinc finger homeobox 3
457	96	hsa-miR-141-3p	ABL2	ABL proto-oncogene 2, non-receptor tyrosine kinase
458	96	hsa-miR-141-3p	ZCCHC24	zinc finger CCHC-type containing 24
459	96	hsa-miR-141-3p	CDK13	cyclin dependent kinase 13
460	96	hsa-miR-141-3p	DSTYK	dual serine/threonine and tyrosine protein kinase
461	96	hsa-miR-141-3p	PGRMC2	progesterone receptor membrane component 2
462	96	hsa-miR-141-3p	ARHGEF18	Rho/Rac guanine nucleotide exchange factor 18
463	96	hsa-miR-141-3p	FAM160B1	family with sequence similarity 160 member B1
464	96	hsa-miR-141-3p	TRAM1	translocation associated membrane protein 1
465	96	hsa-miR-141-3p	PAFAH1B2	platelet activating factor acetylhydrolase 1b catalytic subunit 2
466	96	hsa-miR-141-3p	DLC1	DLC1 Rho GTPase activating protein
467	96	hsa-miR-141-3p	BRD3	bromodomain containing 3
468	96	hsa-miR-141-3p	NUFIP2	nuclear FMR1 interacting protein 2
469	95	hsa-miR-141-3p	TFAP2C	transcription factor AP-2 gamma
470	95	hsa-miR-141-3p	ACOT7	acyl-CoA thioesterase 7
471	95	hsa-miR-141-3p	HMG20A	high mobility group 20A
472	95	hsa-miR-141-3p	WNK1	WNK lysine deficient protein kinase 1
473	95	hsa-miR-141-3p	TGFB2	transforming growth factor beta 2
474	95	hsa-miR-141-3p	GLS	glutaminase
475	95	hsa-miR-141-3p	ZNF284	zinc finger protein 284
476	95	hsa-miR-141-3p	CXCL12	C-X-C motif chemokine ligand 12
477	95	hsa-miR-141-3p	CHD2	chromodomain helicase DNA binding protein 2
478	95	hsa-miR-141-3p	ATXN7	ataxin 7
479	95	hsa-miR-141-3p	EXOC5	exocyst complex component 5
480	95	hsa-miR-141-3p	SLC35D1	solute carrier family 35 member D1
481	95	hsa-miR-141-3p	PHC3	polyhomeotic homolog 3
482	95	hsa-miR-141-3p	VRK2	VRK serine/threonine kinase 2
483	95	hsa-miR-141-3p	HS2ST1	heparan sulfate 2-O-sulfotransferase 1
484	95	hsa-miR-141-3p	GAB1	GRB2 associated binding protein 1
485	95	hsa-miR-141-3p	LSAMP	limbic system associated membrane protein
486	94	hsa-miR-141-3p	EPHA2	EPH receptor A2
487	94	hsa-miR-141-3p	RCOR3	REST corepressor 3
488	94	hsa-miR-141-3p	RAB38	RAB38, member RAS oncogene family
489	94	hsa-miR-141-3p	RHEB	Ras homolog, mTORC1 binding
490	94	hsa-miR-141-3p	IGDCC4	immunoglobulin superfamily DCC subclass member 4
491	94	hsa-miR-141-3p	TNS1	tensin 1
492	94	hsa-miR-141-3p	IKZF2	IKAROS family zinc finger 2
493	94	hsa-miR-141-3p	ZYG11B	zyg-11 family member B, cell cycle regulator
494	94	hsa-miR-141-3p	EPN1	epsin 1
495	94	hsa-miR-141-3p	MBNL1	muscleblind like splicing regulator 1
496	94	hsa-miR-141-3p	PRRG1	proline rich and Gla domain 1
497	94	hsa-miR-141-3p	MAP3K20	mitogen-activated protein kinase kinase kinase 20
498	94	hsa-miR-141-3p	SOBP	sine oculis binding protein homolog
499	94	hsa-miR-141-3p	NBPF8	NBPF member 8
500	94	hsa-miR-141-3p	RASSF8	Ras association domain family member 8
501	94	hsa-miR-141-3p	JAZF1	JAZF zinc finger 1
502	94	hsa-miR-141-3p	WDR33	WD repeat domain 33
503	94	hsa-miR-141-3p	PTCH1	patched 1
504	94	hsa-miR-141-3p	TCERG1	transcription elongation regulator 1
505	94	hsa-miR-141-3p	FAM210A	family with sequence similarity 210 member A
506	94	hsa-miR-141-3p	STX2	syntaxin 2
507	94	hsa-miR-141-3p	JAG1	jagged 1
508	94	hsa-miR-141-3p	ELK3	ELK3, ETS transcription factor
509	94	hsa-miR-141-3p	ATL1	atlastin GTPase 1
510	94	hsa-miR-141-3p	MIER3	MIER family member 3
511	94	hsa-miR-141-3p	GRB2	growth factor receptor bound protein 2
512	93	hsa-miR-141-3p	DR1	down-regulator of transcription 1
513	93	hsa-miR-141-3p	ZCCHC3	zinc finger CCHC-type containing 3
514	93	hsa-miR-141-3p	PRR11	proline rich 11
515	93	hsa-miR-141-3p	NCKAP5	NCK associated protein 5
516	93	hsa-miR-141-3p	RAB10	RAB10, member RAS oncogene family
517	93	hsa-miR-141-3p	IQCJ-SCHIP1	IQCJ-SCHIP1 readthrough
518	93	hsa-miR-141-3p	PAPPA	pappalysin 1
519	93	hsa-miR-141-3p	GNA13	G protein subunit alpha 13
520	93	hsa-miR-141-3p	MAP7D1	MAP7 domain containing 1
521	93	hsa-miR-141-3p	PHLPP2	PH domain and leucine rich repeat protein phosphatase 2
522	93	hsa-miR-141-3p	VCAN	versican
523	93	hsa-miR-141-3p	MSANTD4	Myb/SANT DNA binding domain containing 4 with coiled-coils
524	93	hsa-miR-141-3p	CBL	Cbl proto-oncogene
525	93	hsa-miR-141-3p	SCUBE2	signal peptide, CUB domain and EGF like domain containing 2
526	93	hsa-miR-141-3p	TRHDE	thyrotropin releasing hormone degrading enzyme
527	93	hsa-miR-141-3p	PTPRG	protein tyrosine phosphatase, receptor type G
528	93	hsa-miR-141-3p	YWHAG	tyrosine 3-monooxygenase/tryptophan 5-monooxygenase activation protein gamma
529	93	hsa-miR-141-3p	PPM1L	protein phosphatase, Mg2+/Mn2+ dependent 1L
530	93	hsa-miR-141-3p	GLCCI1	glucocorticoid induced 1
531	93	hsa-miR-141-3p	KCTD20	potassium channel tetramerization domain containing 20
532	93	hsa-miR-141-3p	SLC16A7	solute carrier family 16 member 7
533	92	hsa-miR-141-3p	ARFGEF3	ARFGEF family member 3
534	92	hsa-miR-141-3p	PPT2	palmitoyl-protein thioesterase 2
535	92	hsa-miR-141-3p	RNF145	ring finger protein 145
536	92	hsa-miR-141-3p	PITX2	paired like homeodomain 2
537	92	hsa-miR-141-3p	DNAJC13	DnaJ heat shock protein family (Hsp40) member C13
538	92	hsa-miR-141-3p	TMEM135	transmembrane protein 135
539	92	hsa-miR-141-3p	NAP1L2	nucleosome assembly protein 1 like 2
540	92	hsa-miR-141-3p	SCD5	stearoyl-CoA desaturase 5
541	92	hsa-miR-141-3p	RIMS1	regulating synaptic membrane exocytosis 1
542	92	hsa-miR-141-3p	C11orf54	chromosome 11 open reading frame 54
543	92	hsa-miR-141-3p	CSTA	cystatin A
544	92	hsa-miR-141-3p	ERC2	ELKS/RAB6-interacting/CAST family member 2
545	92	hsa-miR-141-3p	XPR1	xenotropic and polytropic retrovirus receptor 1
546	92	hsa-miR-141-3p	PLCL1	phospholipase C like 1 (inactive)
547	92	hsa-miR-141-3p	P2RY1	purinergic receptor P2Y1
548	92	hsa-miR-141-3p	PAQR9	progestin and adipoQ receptor family member 9
549	92	hsa-miR-141-3p	CCDC85C	coiled-coil domain containing 85C
550	92	hsa-miR-141-3p	NRIP3	nuclear receptor interacting protein 3
551	92	hsa-miR-141-3p	C5orf24	chromosome 5 open reading frame 24
552	92	hsa-miR-141-3p	OSBPL11	oxysterol binding protein like 11
553	92	hsa-miR-141-3p	MACC1	MET transcriptional regulator MACC1
554	92	hsa-miR-141-3p	GPC2	glypican 2
555	91	hsa-miR-141-3p	NBPF9	NBPF member 9
556	91	hsa-miR-141-3p	KHDRBS3	KH RNA binding domain containing, signal transduction associated 3
557	91	hsa-miR-141-3p	PIAS2	protein inhibitor of activated STAT 2
558	91	hsa-miR-141-3p	JAGN1	jagunal homolog 1
559	91	hsa-miR-141-3p	URGCP	upregulator of cell proliferation
560	91	hsa-miR-141-3p	GPR6	G protein-coupled receptor 6
561	91	hsa-miR-141-3p	LPAR3	lysophosphatidic acid receptor 3
562	91	hsa-miR-141-3p	NBPF11	NBPF member 11
563	91	hsa-miR-141-3p	NBPF20	NBPF member 20
564	91	hsa-miR-141-3p	CERS6	ceramide synthase 6
565	91	hsa-miR-141-3p	SCHIP1	schwannomin interacting protein 1
566	91	hsa-miR-141-3p	NBPF14	NBPF member 14
567	91	hsa-miR-141-3p	NFASC	neurofascin
568	91	hsa-miR-141-3p	LOXL3	lysyl oxidase like 3
569	91	hsa-miR-141-3p	CDC14A	cell division cycle 14A
570	91	hsa-miR-141-3p	FAM91A1	family with sequence similarity 91 member A1
571	91	hsa-miR-141-3p	ERG	ETS transcription factor ERG
572	91	hsa-miR-141-3p	RBM33	RNA binding motif protein 33
573	91	hsa-miR-141-3p	FBXL2	F-box and leucine rich repeat protein 2
574	91	hsa-miR-141-3p	TOMM7	translocase of outer mitochondrial membrane 7
575	91	hsa-miR-141-3p	NBPF15	NBPF member 15
576	91	hsa-miR-141-3p	IFNAR1	interferon alpha and beta receptor subunit 1
577	90	hsa-miR-141-3p	C3orf67	chromosome 3 open reading frame 67
578	90	hsa-miR-141-3p	TRUB1	TruB pseudouridine synthase family member 1
579	90	hsa-miR-141-3p	GABPB1	GA binding protein transcription factor subunit beta 1
580	90	hsa-miR-141-3p	RB1CC1	RB1 inducible coiled-coil 1
581	90	hsa-miR-141-3p	UNC5C	unc-5 netrin receptor C
582	90	hsa-miR-141-3p	SPAG9	sperm associated antigen 9
583	90	hsa-miR-141-3p	FKBP1A	FKBP prolyl isomerase 1A
584	90	hsa-miR-141-3p	MYT1L	myelin transcription factor 1 like
585	90	hsa-miR-141-3p	PFKM	phosphofructokinase, muscle
586	90	hsa-miR-141-3p	TTBK2	tau tubulin kinase 2
587	90	hsa-miR-141-3p	SMC5	structural maintenance of chromosomes 5
588	90	hsa-miR-141-3p	USP49	ubiquitin specific peptidase 49
589	90	hsa-miR-141-3p	IBA57	IBA57, iron-sulfur cluster assembly
590	90	hsa-miR-141-3p	CCDC80	coiled-coil domain containing 80
591	90	hsa-miR-141-3p	SPOPL	speckle type BTB/POZ protein like
592	90	hsa-miR-141-3p	AQP11	aquaporin 11
593	90	hsa-miR-141-3p	CDC25B	cell division cycle 25B
594	90	hsa-miR-141-3p	DCUN1D3	defective in cullin neddylation 1 domain containing 3
595	90	hsa-miR-141-3p	APBB2	amyloid beta precursor protein binding family B member 2
596	90	hsa-miR-141-3p	KIAA0408	KIAA0408
597	90	hsa-miR-141-3p	NDFIP2	Nedd4 family interacting protein 2
598	90	hsa-miR-141-3p	NTNG1	netrin G1
599	90	hsa-miR-141-3p	LYSMD3	LysM domain containing 3
600	90	hsa-miR-141-3p	FOXJ3	forkhead box J3
601	90	hsa-miR-141-3p	TIAM1	T cell lymphoma invasion and metastasis 1
602	90	hsa-miR-141-3p	SEMA6A	semaphorin 6A
603	90	hsa-miR-141-3p	TNFAIP3	TNF alpha induced protein 3
604	90	hsa-miR-141-3p	HS6ST2	heparan sulfate 6-O-sulfotransferase 2
605	90	hsa-miR-141-3p	KMT2A	lysine methyltransferase 2A
606	90	hsa-miR-141-3p	NCOA2	nuclear receptor coactivator 2
60	100	hsa-miR-181b-5p	ZNF594	zinc finger protein 594
61	100	hsa-miR-181b-5p	ZNF268	zinc finger protein 268
62	100	hsa-miR-181b-5p	ZNF439	zinc finger protein 439
63	100	hsa-miR-181b-5p	DDX3X	DEAD-box helicase 3 X-linked
64	100	hsa-miR-181b-5p	ZNF781	zinc finger protein 781
65	100	hsa-miR-181b-5p	PRTG	protogenin
66	100	hsa-miR-181b-5p	TRIM2	tripartite motif containing 2
67	100	hsa-miR-181b-5p	SESN3	sestrin 3
68	100	hsa-miR-181b-5p	TNPO1	transportin 1
69	100	hsa-miR-181b-5p	ZFP90	ZFP90 zinc finger protein
70	100	hsa-miR-181b-5p	ZNF37A	zinc finger protein 37A
71	100	hsa-miR-181b-5p	ZNF780B	zinc finger protein 780B
72	100	hsa-miR-181b-5p	KMT2A	lysine methyltransferase 2A
73	99	hsa-miR-181b-5p	FIGN	fidgetin, microtubule severing factor
74	99	hsa-miR-181b-5p	ZFP36L2	ZFP36 ring finger protein like 2
75	99	hsa-miR-181b-5p	S1PR1	sphingosine-1-phosphate receptor 1
76	99	hsa-miR-181b-5p	OSBPL3	oxysterol binding protein like 3
77	99	hsa-miR-181b-5p	ZNF780A	zinc finger protein 780A
78	99	hsa-miR-181b-5p	PDE5A	phosphodiesterase 5A
79	99	hsa-miR-181b-5p	DMXL2	Dmx like 2
80	99	hsa-miR-181b-5p	GLS	glutaminase
81	99	hsa-miR-181b-5p	ZIC3	Zic family member 3
82	99	hsa-miR-181b-5p	ZNF844	zinc finger protein 844
83	99	hsa-miR-181b-5p	PPIP5K2	diphosphoinositol pentakisphosphate kinase 2
84	99	hsa-miR-181b-5p	PROX1	prospero homeobox 1
85	99	hsa-miR-181b-5p	BEND3	BEN domain containing 3
86	99	hsa-miR-181b-5p	CLIP1	CAP-Gly domain containing linker protein 1
87	99	hsa-miR-181b-5p	NWD2	NACHT and WD repeat domain containing 2
88	99	hsa-miR-181b-5p	LGALSL	galectin like
89	99	hsa-miR-181b-5p	ACVR2B	activin A receptor type 2B
90	99	hsa-miR-181b-5p	TENT4B	terminal nucleotidyltransferase 4B
91	99	hsa-miR-181b-5p	ZNF426	zinc finger protein 426
92	99	hsa-miR-181b-5p	NEXMIF	neurite extension and migration factor
93	99	hsa-miR-181b-5p	ZNF559	zinc finger protein 559
94	99	hsa-miR-181b-5p	REPS2	RALBP1 associated Eps domain containing 2
95	99	hsa-miR-181b-5p	TRIM71	tripartite motif containing 71
96	98	hsa-miR-181b-5p	GPD1L	glycerol-3-phosphate dehydrogenase 1 like
97	98	hsa-miR-181b-5p	RNF217	ring finger protein 217
98	98	hsa-miR-181b-5p	SPRY4	sprouty RTK signaling antagonist 4
99	98	hsa-miR-181b-5p	TBC1D1	TBC1 domain family member 1
100	98	hsa-miR-181b-5p	CBX7	chromobox 7
101	98	hsa-miR-181b-5p	KMT2C	lysine methyltransferase 2C
102	98	hsa-miR-181b-5p	ARF6	ADP ribosylation factor 6
103	98	hsa-miR-181b-5p	PLCL2	phospholipase C like 2
104	98	hsa-miR-181b-5p	GABRA1	gamma-aminobutyric acid type A receptor alpha1 subunit
105	98	hsa-miR-181b-5p	SPP1	secreted phosphoprotein 1
106	98	hsa-miR-181b-5p	PTBP3	polypyrimidine tract binding protein 3
107	98	hsa-miR-181b-5p	NEK7	NIMA related kinase 7
108	98	hsa-miR-181b-5p	AP1G1	adaptor related protein complex 1 subunit gamma 1
109	98	hsa-miR-181b-5p	KCNQ5	potassium voltage-gated channel subfamily Q member 5
110	98	hsa-miR-181b-5p	CDYL	chromodomain Y like
111	98	hsa-miR-181b-5p	IL2	interleukin 2
112	98	hsa-miR-181b-5p	CDON	cell adhesion associated, oncogene regulated
113	98	hsa-miR-181b-5p	RLF	rearranged L-myc fusion
114	98	hsa-miR-181b-5p	SSX2IP	SSX family member 2 interacting protein
115	98	hsa-miR-181b-5p	TMEM94	transmembrane protein 94
116	98	hsa-miR-181b-5p	LARP4	La ribonucleoprotein domain family member 4
117	98	hsa-miR-181b-5p	TADA2B	transcriptional adaptor 2B
118	97	hsa-miR-181b-5p	BTBD3	BTB domain containing 3
119	97	hsa-miR-181b-5p	SCD	stearoyl-CoA desaturase
120	97	hsa-miR-181b-5p	ADAM11	ADAM metallopeptidase domain 11
121	97	hsa-miR-181b-5p	CEP97	centrosomal protein 97
122	97	hsa-miR-181b-5p	GIGYF1	GRB10 interacting GYF protein 1
123	97	hsa-miR-181b-5p	ZNF597	zinc finger protein 597
124	97	hsa-miR-181b-5p	SIPA1L2	signal induced proliferation associated 1 like 2
125	97	hsa-miR-181b-5p	POU2F1	POU class 2 homeobox 1
126	97	hsa-miR-181b-5p	ZNF704	zinc finger protein 704
127	97	hsa-miR-181b-5p	INO80D	INO80 complex subunit D
128	97	hsa-miR-181b-5p	UBE2B	ubiquitin conjugating enzyme E2 B
129	97	hsa-miR-181b-5p	ST8SIA4	ST8 alpha-N-acetyl-neuraminide alpha-2,8-sialyltransferase 4
130	96	hsa-miR-181b-5p	TMEFF1	transmembrane protein with EGF like and two follistatin like domains 1
131	96	hsa-miR-181b-5p	MARK1	microtubule affinity regulating kinase 1
132	96	hsa-miR-181b-5p	ZNF440	zinc finger protein 440
133	96	hsa-miR-181b-5p	ZNF302	zinc finger protein 302
134	96	hsa-miR-181b-5p	ATP2B1	ATPase plasma membrane Ca2+ transporting 1
135	96	hsa-miR-181b-5p	DNAJC13	DnaJ heat shock protein family (Hsp40) member C13
136	96	hsa-miR-181b-5p	SPIRE1	spire type actin nucleation factor 1
137	96	hsa-miR-181b-5p	NELFA	negative elongation factor complex member A
138	96	hsa-miR-181b-5p	PITPNB	phosphatidylinositol transfer protein beta
139	96	hsa-miR-181b-5p	ZFP36L1	ZFP36 ring finger protein like 1
140	96	hsa-miR-181b-5p	SLC4A10	solute carrier family 4 member 10
141	96	hsa-miR-181b-5p	SLC25A37	solute carrier family 25 member 37
142	96	hsa-miR-181b-5p	DOCK4	dedicator of cytokinesis 4
143	96	hsa-miR-181b-5p	TMEM87B	transmembrane protein 87B
144	96	hsa-miR-181b-5p	ARSJ	arylsulfatase family member J
145	96	hsa-miR-181b-5p	CXCL9	C-X-C motif chemokine ligand 9
146	96	hsa-miR-181b-5p	MB21D2	Mab-21 domain containing 2
147	96	hsa-miR-181b-5p	ARHGEF3	Rho guanine nucleotide exchange factor 3
148	96	hsa-miR-181b-5p	MTF2	metal response element binding transcription factor 2
149	96	hsa-miR-181b-5p	PCDHA1	protocadherin alpha 1
150	95	hsa-miR-181b-5p	PLAG1	PLAG1 zinc finger
151	95	hsa-miR-181b-5p	PNRC2	proline rich nuclear receptor coactivator 2
152	95	hsa-miR-181b-5p	ZFP14	ZFP14 zinc finger protein
153	95	hsa-miR-181b-5p	AKIRIN1	akirin 1
154	95	hsa-miR-181b-5p	MFSD6	major facilitator superfamily domain containing 6
155	95	hsa-miR-181b-5p	TRAK1	trafficking kinesin protein 1
156	95	hsa-miR-181b-5p	LMO1	LIM domain only 1
157	95	hsa-miR-181b-5p	KATNBL1	katanin regulatory subunit B1 like 1
158	95	hsa-miR-181b-5p	OSBPL8	oxysterol binding protein like 8
159	95	hsa-miR-181b-5p	GPD2	glycerol-3-phosphate dehydrogenase 2
160	95	hsa-miR-181b-5p	ZBTB4	zinc finger and BTB domain containing 4
161	95	hsa-miR-181b-5p	ABHD18	abhydrolase domain containing 18
162	95	hsa-miR-181b-5p	TGFBR1	transforming growth factor beta receptor 1
163	95	hsa-miR-181b-5p	PHF20L1	PHD finger protein 20 like 1
164	95	hsa-miR-181b-5p	TOM1L1	target of myb1 like 1 membrane trafficking protein
165	95	hsa-miR-181b-5p	LATS1	large tumor suppressor kinase 1
166	95	hsa-miR-181b-5p	UBP1	upstream binding protein 1
167	95	hsa-miR-181b-5p	ANKRD44	ankyrin repeat domain 44
168	95	hsa-miR-181b-5p	TCERG1	transcription elongation regulator 1
169	95	hsa-miR-181b-5p	SIK3	SIK family kinase 3
170	95	hsa-miR-181b-5p	LIN28B	lin-28 homolog B
171	95	hsa-miR-181b-5p	HOXC8	homeobox C8
172	95	hsa-miR-181b-5p	CPNE2	copine 2
173	95	hsa-miR-181b-5p	THRB	thyroid hormone receptor beta
174	95	hsa-miR-181b-5p	ADCY9	adenylate cyclase 9
175	95	hsa-miR-181b-5p	KIF3A	kinesin family member 3A
176	95	hsa-miR-181b-5p	PPFIA1	PTPRF interacting protein alpha 1
177	94	hsa-miR-181b-5p	KAT2B	lysine acetyltransferase 2B
178	94	hsa-miR-181b-5p	PCDHA8	protocadherin alpha 8
179	94	hsa-miR-181b-5p	PCDHAC1	protocadherin alpha subfamily C, 1
180	94	hsa-miR-181b-5p	HIPK3	homeodomain interacting protein kinase 3
181	94	hsa-miR-181b-5p	ZNF800	zinc finger protein 800
182	94	hsa-miR-181b-5p	HIC2	HIC ZBTB transcriptional repressor 2
183	94	hsa-miR-181b-5p	ATXN3	ataxin 3
184	94	hsa-miR-181b-5p	BIRC6	baculoviral IAP repeat containing 6
185	94	hsa-miR-181b-5p	ZNF584	zinc finger protein 584
186	94	hsa-miR-181b-5p	ZNF468	zinc finger protein 468
187	94	hsa-miR-181b-5p	GSKIP	GSK3B interacting protein
188	94	hsa-miR-181b-5p	NOVA1	NOVA alternative splicing regulator 1
189	94	hsa-miR-181b-5p	PCDHAC2	protocadherin alpha subfamily C, 2
190	94	hsa-miR-181b-5p	PCDHA13	protocadherin alpha 13
191	94	hsa-miR-181b-5p	GATA6	GATA binding protein 6
192	94	hsa-miR-181b-5p	SOWAHA	sosondowah ankyrin repeat domain family member A
193	94	hsa-miR-181b-5p	PCDHA10	protocadherin alpha 10
194	94	hsa-miR-181b-5p	PCDHA5	protocadherin alpha 5
195	94	hsa-miR-181b-5p	CPD	carboxypeptidase D
196	94	hsa-miR-181b-5p	PCDHA6	protocadherin alpha 6
197	94	hsa-miR-181b-5p	CREB1	cAMP responsive element binding protein 1
198	94	hsa-miR-181b-5p	CTTNBP2NL	CTTNBP2 N-terminal like
199	94	hsa-miR-181b-5p	PCDHA11	protocadherin alpha 11
200	94	hsa-miR-181b-5p	PCDHA3	protocadherin alpha 3
201	94	hsa-miR-181b-5p	OOSP2	oocyte secreted protein 2
202	94	hsa-miR-181b-5p	TCF7L2	transcription factor 7 like 2
203	94	hsa-miR-181b-5p	RALGAPB	Ral GTPase activating protein non-catalytic beta subunit
204	94	hsa-miR-181b-5p	MGAT2	mannosyl (alpha-1,6-)-glycoprotein beta-1,2-N-acetylglucosaminyltransferase
205	94	hsa-miR-181b-5p	RBBP7	RB binding protein 7, chromatin remodeling factor
206	94	hsa-miR-181b-5p	NUS1	NUS1, dehydrodolichyl diphosphate synthase subunit
207	94	hsa-miR-181b-5p	TGFBRAP1	transforming growth factor beta receptor associated protein 1
208	94	hsa-miR-181b-5p	PPP3R1	protein phosphatase 3 regulatory subunit B, alpha
209	94	hsa-miR-181b-5p	PCDHA4	protocadherin alpha 4
210	94	hsa-miR-181b-5p	PRLR	prolactin receptor
211	94	hsa-miR-181b-5p	SLAIN2	SLAIN motif family member 2
212	94	hsa-miR-181b-5p	BRD1	bromodomain containing 1
213	94	hsa-miR-181b-5p	NAALADL2	N-acetylated alpha-linked acidic dipeptidase like 2
214	94	hsa-miR-181b-5p	PCDHA7	protocadherin alpha 7
215	94	hsa-miR-181b-5p	PCDHA2	protocadherin alpha 2
216	94	hsa-miR-181b-5p	ZNF124	zinc finger protein 124
217	94	hsa-miR-181b-5p	ZNF700	zinc finger protein 700
218	94	hsa-miR-181b-5p	PAX9	paired box 9
219	94	hsa-miR-181b-5p	PCDHA12	protocadherin alpha 12
220	93	hsa-miR-181b-5p	LCLAT1	lysocardiolipin acyltransferase 1
221	93	hsa-miR-181b-5p	USP42	ubiquitin specific peptidase 42
222	93	hsa-miR-181b-5p	PI4K2B	phosphatidylinositol 4-kinase type 2 beta
223	93	hsa-miR-181b-5p	ATM	ATM serine/threonine kinase
224	93	hsa-miR-181b-5p	PEAK1	pseudopodium enriched atypical kinase 1
225	93	hsa-miR-181b-5p	SALL4	spalt like transcription factor 4
226	93	hsa-miR-181b-5p	EPHA4	EPH receptor A4
227	93	hsa-miR-181b-5p	PIAS1	protein inhibitor of activated STAT 1
228	93	hsa-miR-181b-5p	CLASP1	cytoplasmic linker associated protein 1
229	93	hsa-miR-181b-5p	NMBR	neuromedin B receptor
230	93	hsa-miR-181b-5p	TMEM64	transmembrane protein 64
231	93	hsa-miR-181b-5p	KIF1B	kinesin family member 1B
232	93	hsa-miR-181b-5p	KCNH1	potassium voltage-gated channel subfamily H member 1
233	93	hsa-miR-181b-5p	E2F5	E2F transcription factor 5
234	93	hsa-miR-181b-5p	PSPC1	paraspeckle component 1
235	93	hsa-miR-181b-5p	CHIC1	cysteine rich hydrophobic domain 1
236	93	hsa-miR-181b-5p	BHLHE40	basic helix-loop-helix family member e40
237	93	hsa-miR-181b-5p	FNDC3B	fibronectin type III domain containing 3B
238	93	hsa-miR-181b-5p	ATXN7	ataxin 7
239	93	hsa-miR-181b-5p	TXNDC12	thioredoxin domain containing 12
240	93	hsa-miR-181b-5p	FUT9	fucosyltransferase 9
241	93	hsa-miR-181b-5p	TOGARAM1	TOG array regulator of axonemal microtubules 1
242	93	hsa-miR-181b-5p	WDR82	WD repeat domain 82
243	93	hsa-miR-181b-5p	ADGRB3	adhesion G protein-coupled receptor B3
244	93	hsa-miR-181b-5p	KIF3B	kinesin family member 3B
245	93	hsa-miR-181b-5p	KLHL2	kelch like family member 2
246	93	hsa-miR-181b-5p	G3BP2	G3BP stress granule assembly factor 2
247	93	hsa-miR-181b-5p	OXGR1	oxoglutarate receptor 1
248	93	hsa-miR-181b-5p	PER3	period circadian regulator 3
249	93	hsa-miR-181b-5p	SEC24C	SEC24 homolog C, COPII coat complex component
250	93	hsa-miR-181b-5p	AKT3	AKT serine/threonine kinase 3
251	93	hsa-miR-181b-5p	NOTCH2	notch 2
252	93	hsa-miR-181b-5p	AMER2	APC membrane recruitment protein 2
253	93	hsa-miR-181b-5p	GSE1	Gse1 coiled-coil protein
254	93	hsa-miR-181b-5p	PRKCD	protein kinase C delta
255	93	hsa-miR-181b-5p	KLHL29	kelch like family member 29
256	93	hsa-miR-181b-5p	EPC2	enhancer of polycomb homolog 2
257	93	hsa-miR-181b-5p	MIER3	MIER family member 3
258	92	hsa-miR-181b-5p	IPO8	importin 8
259	92	hsa-miR-181b-5p	IL1A	interleukin 1 alpha
260	92	hsa-miR-181b-5p	SLITRK1	SLIT and NTRK like family member 1
261	92	hsa-miR-181b-5p	MAMDC2	MAM domain containing 2
262	92	hsa-miR-181b-5p	ZNF479	zinc finger protein 479
263	92	hsa-miR-181b-5p	ACVR2A	activin A receptor type 2A
264	92	hsa-miR-181b-5p	ZNF773	zinc finger protein 773
265	92	hsa-miR-181b-5p	FAM126B	family with sequence similarity 126 member B
266	92	hsa-miR-181b-5p	DCBLD2	discoidin, CUB and LCCL domain containing 2
267	92	hsa-miR-181b-5p	ELMSAN1	ELM2 and Myb/SANT domain containing 1
268	92	hsa-miR-181b-5p	IQCJ-SCHIP1	IQCJ-SCHIP1 readthrough
269	92	hsa-miR-181b-5p	PAX5	paired box 5
270	92	hsa-miR-181b-5p	NIPAL4	NIPA like domain containing 4
271	92	hsa-miR-181b-5p	PHTF2	putative homeodomain transcription factor 2
272	92	hsa-miR-181b-5p	HMBS	hydroxymethylbilane synthase
273	92	hsa-miR-181b-5p	PARP11	poly(ADP-ribose) polymerase family member 11
274	92	hsa-miR-181b-5p	ZNF189	zinc finger protein 189
275	92	hsa-miR-181b-5p	SEMA4G	semaphorin 4G
276	92	hsa-miR-181b-5p	YTHDC2	YTH domain containing 2
277	92	hsa-miR-181b-5p	ZIC2	Zic family member 2
278	92	hsa-miR-181b-5p	PCDHA9	protocadherin alpha 9
279	92	hsa-miR-181b-5p	C2orf69	chromosome 2 open reading frame 69
280	92	hsa-miR-181b-5p	KLF6	Kruppel like factor 6
281	92	hsa-miR-181b-5p	ZNF266	zinc finger protein 266
282	92	hsa-miR-181b-5p	AFG3L2	AFG3 like matrix AAA peptidase subunit 2
283	92	hsa-miR-181b-5p	EYS	eyes shut homolog
284	92	hsa-miR-181b-5p	TPRX1	tetrapeptide repeat homeobox 1
285	92	hsa-miR-181b-5p	KLF15	Kruppel like factor 15
286	92	hsa-miR-181b-5p	BCLAF1	BCL2 associated transcription factor 1
287	92	hsa-miR-181b-5p	SLC7A11	solute carrier family 7 member 11
288	92	hsa-miR-181b-5p	UBE2D3	ubiquitin conjugating enzyme E2 D3
289	92	hsa-miR-181b-5p	BAZ2B	bromodomain adjacent to zinc finger domain 2B
290	92	hsa-miR-181b-5p	ATP2B3	ATPase plasma membrane Ca2+ transporting 3
291	92	hsa-miR-181b-5p	CNTN4	contactin 4
292	92	hsa-miR-181b-5p	LYRM1	LYR motif containing 1
293	92	hsa-miR-181b-5p	NCOA2	nuclear receptor coactivator 2
294	91	hsa-miR-181b-5p	FAM122B	family with sequence similarity 122B
295	91	hsa-miR-181b-5p	HSP90B1	heat shock protein 90 beta family member 1
296	91	hsa-miR-181b-5p	RFC1	replication factor C subunit 1
297	91	hsa-miR-181b-5p	ONECUT2	one cut homeobox 2
298	91	hsa-miR-181b-5p	SS18L1	SS18L1, nBAF chromatin remodeling complex subunit
299	91	hsa-miR-181b-5p	PRRC2C	proline rich coiled-coil 2C
300	91	hsa-miR-181b-5p	ZNF140	zinc finger protein 140
301	91	hsa-miR-181b-5p	USP33	ubiquitin specific peptidase 33
302	91	hsa-miR-181b-5p	HRH1	histamine receptor H1
303	91	hsa-miR-181b-5p	MBOAT2	membrane bound O-acyltransferase domain containing 2
304	91	hsa-miR-181b-5p	TMEM144	transmembrane protein 144
305	91	hsa-miR-181b-5p	EXOC5	exocyst complex component 5
306	91	hsa-miR-181b-5p	SYT16	synaptotagmin 16
307	91	hsa-miR-181b-5p	TMEM165	transmembrane protein 165
308	91	hsa-miR-181b-5p	CRIM1	cysteine rich transmembrane BMP regulator 1
309	91	hsa-miR-181b-5p	HEY2	hes related family bHLH transcription factor with YRPW motif 2
310	91	hsa-miR-181b-5p	ETNK1	ethanolamine kinase 1
311	91	hsa-miR-181b-5p	ETS1	ETS proto-oncogene 1, transcription factor
312	91	hsa-miR-181b-5p	NR1D2	nuclear receptor subfamily 1 group D member 2
313	91	hsa-miR-181b-5p	PAFAH1B2	platelet activating factor acetylhydrolase 1b catalytic subunit 2
314	91	hsa-miR-181b-5p	NR6A1	nuclear receptor subfamily 6 group A member 1
315	91	hsa-miR-181b-5p	CLVS1	clavesin 1
316	91	hsa-miR-181b-5p	ZBTB43	zinc finger and BTB domain containing 43
317	91	hsa-miR-181b-5p	PKNOX2	PBX/knotted 1 homeobox 2
318	91	hsa-miR-181b-5p	CHMP1B	charged multivesicular body protein 1B
319	91	hsa-miR-181b-5p	MAN2A1	mannosidase alpha class 2A member 1
320	91	hsa-miR-181b-5p	LIN28A	lin-28 homolog A
321	91	hsa-miR-181b-5p	ACER3	alkaline ceramidase 3
322	91	hsa-miR-181b-5p	KPNB1	karyopherin subunit beta 1
323	91	hsa-miR-181b-5p	ADARB1	adenosine deaminase, RNA specific B1
324	91	hsa-miR-181b-5p	SAMHD1	SAM and HD domain containing deoxynucleoside triphosphate triphosphohydrolase 1
325	90	hsa-miR-181b-5p	SLC35F3	solute carrier family 35 member F3
326	90	hsa-miR-181b-5p	FAM3C	family with sequence similarity 3 member C
327	90	hsa-miR-181b-5p	CARM1	coactivator associated arginine methyltransferase 1
328	90	hsa-miR-181b-5p	GPBP1	GC-rich promoter binding protein 1
329	90	hsa-miR-181b-5p	KRBOX4	KRAB box domain containing 4
330	90	hsa-miR-181b-5p	RAI1	retinoic acid induced 1
331	90	hsa-miR-181b-5p	CTDSPL	CTD small phosphatase like
332	90	hsa-miR-181b-5p	FOXP1	forkhead box P1
333	90	hsa-miR-181b-5p	TRDMT1	tRNA aspartic acid methyltransferase 1
334	90	hsa-miR-181b-5p	IGF2BP2	insulin like growth factor 2 mRNA binding protein 2
335	90	hsa-miR-181b-5p	GTSE1	G2 and S-phase expressed 1
336	90	hsa-miR-181b-5p	SERTAD2	SERTA domain containing 2
337	90	hsa-miR-181b-5p	CBFA2T3	CBFA2/RUNX1 translocation partner 3
338	90	hsa-miR-181b-5p	FGD4	FYVE, RhoGEF and PH domain containing 4
339	90	hsa-miR-181b-5p	RAB3IP	RAB3A interacting protein
340	90	hsa-miR-181b-5p	CDKN3	cyclin dependent kinase inhibitor 3
341	90	hsa-miR-181b-5p	B4GALT1	beta-1,4-galactosyltransferase 1
342	90	hsa-miR-181b-5p	RNF34	ring finger protein 34
343	90	hsa-miR-181b-5p	ATP1B1	ATPase Na+/K+ transporting subunit beta 1
344	90	hsa-miR-181b-5p	LRBA	LPS responsive beige-like anchor protein
345	90	hsa-miR-181b-5p	ATP2B2	ATPase plasma membrane Ca2+ transporting 2
346	90	hsa-miR-181b-5p	DNAJC3	DnaJ heat shock protein family (Hsp40) member C3
347	90	hsa-miR-181b-5p	SMAP1	small ArfGAP 1
348	90	hsa-miR-181b-5p	CNKSR2	connector enhancer of kinase suppressor of Ras 2
349	90	hsa-miR-181b-5p	BCL2	BCL2, apoptosis regulator
350	90	hsa-miR-181b-5p	SLC2A3	solute carrier family 2 member 3
351	90	hsa-miR-181b-5p	IPMK	inositol polyphosphate multikinase
352	90	hsa-miR-181b-5p	RPS6KB1	ribosomal protein S6 kinase B1
353	90	hsa-miR-181b-5p	CCNJ	cyclin J
354	90	hsa-miR-181b-5p	ZDHHC7	zinc finger DHHC-type containing 7
355	90	hsa-miR-181b-5p	DYNC2H1	dynein cytoplasmic 2 heavy chain 1
356	90	hsa-miR-181b-5p	CALCR	calcitonin receptor
357	90	hsa-miR-181b-5p	RPS6KA3	ribosomal protein S6 kinase A3
358	90	hsa-miR-181b-5p	CNKSR3	CNKSR family member 3
359	90	hsa-miR-181b-5p	MYBL1	MYB proto-oncogene like 1
360	90	hsa-miR-181b-5p	OTUD4	OTU deubiquitinase 4
361	90	hsa-miR-181b-5p	ENTPD6	ectonucleoside triphosphate diphosphohydrolase 6 (putative)

## Sheet: DEGs of breast cancer
Target Rank	Target Score	miRNA Name	Gene Symbol	Gene Description
1	100	hsa-miR-181b-5p	DDX3X	DEAD-box helicase 3 X-linked
2	100	hsa-miR-181b-5p	KMT2A	lysine methyltransferase 2A
3	99	hsa-miR-181b-5p	S1PR1	sphingosine-1-phosphate receptor 1
4	99	hsa-miR-181b-5p	OSBPL3	oxysterol binding protein like 3
5	99	hsa-miR-181b-5p	PDE5A	phosphodiesterase 5A
6	99	hsa-miR-181b-5p	PROX1	prospero homeobox 1
7	99	hsa-miR-181b-5p	LGALSL	galectin like
8	99	hsa-miR-181b-5p	REPS2	RALBP1 associated Eps domain containing 2
9	98	hsa-miR-181b-5p	SPRY4	sprouty RTK signaling antagonist 4
10	98	hsa-miR-181b-5p	CBX7	chromobox 7
11	98	hsa-miR-181b-5p	KMT2C	lysine methyltransferase 2C
12	98	hsa-miR-181b-5p	ARF6	ADP ribosylation factor 6
13	98	hsa-miR-181b-5p	SPP1	secreted phosphoprotein 1
14	98	hsa-miR-181b-5p	PTBP3	polypyrimidine tract binding protein 3
15	98	hsa-miR-181b-5p	AP1G1	adaptor related protein complex 1 subunit gamma 1
16	98	hsa-miR-181b-5p	IL2	interleukin 2
17	98	hsa-miR-181b-5p	CDON	cell adhesion associated, oncogene regulated
18	97	hsa-miR-181b-5p	POU2F1	POU class 2 homeobox 1
19	97	hsa-miR-181b-5p	ZNF704	zinc finger protein 704
20	97	hsa-miR-181b-5p	UBE2B	ubiquitin conjugating enzyme E2 B
21	97	hsa-miR-181b-5p	ST8SIA4	ST8 alpha-N-acetyl-neuraminide alpha-2,8-sialyltransferase 4
22	96	hsa-miR-181b-5p	ATP2B1	ATPase plasma membrane Ca2+ transporting 1
23	96	hsa-miR-181b-5p	DNAJC13	DnaJ heat shock protein family (Hsp40) member C13
24	96	hsa-miR-181b-5p	ZFP36L1	ZFP36 ring finger protein like 1
25	96	hsa-miR-181b-5p	CXCL9	C-X-C motif chemokine ligand 9
26	95	hsa-miR-181b-5p	PLAG1	PLAG1 zinc finger
27	95	hsa-miR-181b-5p	LMO1	LIM domain only 1
28	95	hsa-miR-181b-5p	ZBTB4	zinc finger and BTB domain containing 4
29	95	hsa-miR-181b-5p	TGFBR1	transforming growth factor beta receptor 1
30	95	hsa-miR-181b-5p	PHF20L1	PHD finger protein 20 like 1
31	95	hsa-miR-181b-5p	TOM1L1	target of myb1 like 1 membrane trafficking protein
32	95	hsa-miR-181b-5p	LATS1	large tumor suppressor kinase 1
33	95	hsa-miR-181b-5p	SIK3	SIK family kinase 3
34	95	hsa-miR-181b-5p	LIN28B	lin-28 homolog B
35	95	hsa-miR-181b-5p	HOXC8	homeobox C8
36	95	hsa-miR-181b-5p	THRB	thyroid hormone receptor beta
37	95	hsa-miR-181b-5p	PPFIA1	PTPRF interacting protein alpha 1
38	94	hsa-miR-181b-5p	KAT2B	lysine acetyltransferase 2B
39	94	hsa-miR-181b-5p	HIPK3	homeodomain interacting protein kinase 3
40	94	hsa-miR-181b-5p	ATXN3	ataxin 3
41	94	hsa-miR-181b-5p	ZNF584	zinc finger protein 584
42	94	hsa-miR-181b-5p	GATA6	GATA binding protein 6
43	94	hsa-miR-181b-5p	CREB1	cAMP responsive element binding protein 1
44	94	hsa-miR-181b-5p	TCF7L2	transcription factor 7 like 2
45	94	hsa-miR-181b-5p	RBBP7	RB binding protein 7, chromatin remodeling factor
46	94	hsa-miR-181b-5p	PRLR	prolactin receptor
47	93	hsa-miR-181b-5p	ATM	ATM serine/threonine kinase
48	93	hsa-miR-181b-5p	PEAK1	pseudopodium enriched atypical kinase 1
49	93	hsa-miR-181b-5p	SALL4	spalt like transcription factor 4
50	93	hsa-miR-181b-5p	PIAS1	protein inhibitor of activated STAT 1
51	93	hsa-miR-181b-5p	NMBR	neuromedin B receptor
52	93	hsa-miR-181b-5p	KCNH1	potassium voltage-gated channel subfamily H member 1
53	93	hsa-miR-181b-5p	E2F5	E2F transcription factor 5
54	93	hsa-miR-181b-5p	BHLHE40	basic helix-loop-helix family member e40
55	93	hsa-miR-181b-5p	FNDC3B	fibronectin type III domain containing 3B
56	93	hsa-miR-181b-5p	ATXN7	ataxin 7
57	93	hsa-miR-181b-5p	G3BP2	G3BP stress granule assembly factor 2
58	93	hsa-miR-181b-5p	PER3	period circadian regulator 3
59	93	hsa-miR-181b-5p	AKT3	AKT serine/threonine kinase 3
60	93	hsa-miR-181b-5p	NOTCH2	notch 2
61	93	hsa-miR-181b-5p	PRKCD	protein kinase C delta
62	92	hsa-miR-181b-5p	IL1A	interleukin 1 alpha
63	92	hsa-miR-181b-5p	MAMDC2	MAM domain containing 2
64	92	hsa-miR-181b-5p	PAX5	paired box 5
65	92	hsa-miR-181b-5p	HMBS	hydroxymethylbilane synthase
66	92	hsa-miR-181b-5p	KLF6	Kruppel like factor 6
67	92	hsa-miR-181b-5p	BCLAF1	BCL2 associated transcription factor 1
68	92	hsa-miR-181b-5p	SLC7A11	solute carrier family 7 member 11
69	92	hsa-miR-181b-5p	UBE2D3	ubiquitin conjugating enzyme E2 D3
70	92	hsa-miR-181b-5p	NCOA2	nuclear receptor coactivator 2
71	91	hsa-miR-181b-5p	HSP90B1	heat shock protein 90 beta family member 1
72	91	hsa-miR-181b-5p	CRIM1	cysteine rich transmembrane BMP regulator 1
73	91	hsa-miR-181b-5p	HEY2	hes related family bHLH transcription factor with YRPW motif 2
74	91	hsa-miR-181b-5p	ETS1	ETS proto-oncogene 1, transcription factor
75	91	hsa-miR-181b-5p	PAFAH1B2	platelet activating factor acetylhydrolase 1b catalytic subunit 2
76	91	hsa-miR-181b-5p	LIN28A	lin-28 homolog A
77	91	hsa-miR-181b-5p	KPNB1	karyopherin subunit beta 1
78	91	hsa-miR-181b-5p	SAMHD1	SAM and HD domain containing deoxynucleoside triphosphate triphosphohydrolase 1
79	90	hsa-miR-181b-5p	FAM3C	family with sequence similarity 3 member C
80	90	hsa-miR-181b-5p	CARM1	coactivator associated arginine methyltransferase 1
81	90	hsa-miR-181b-5p	FOXP1	forkhead box P1
82	90	hsa-miR-181b-5p	TRDMT1	tRNA aspartic acid methyltransferase 1
83	90	hsa-miR-181b-5p	GTSE1	G2 and S-phase expressed 1
84	90	hsa-miR-181b-5p	CBFA2T3	CBFA2/RUNX1 translocation partner 3
85	90	hsa-miR-181b-5p	CDKN3	cyclin dependent kinase inhibitor 3
86	90	hsa-miR-181b-5p	B4GALT1	beta-1,4-galactosyltransferase 1
87	90	hsa-miR-181b-5p	RNF34	ring finger protein 34
88	90	hsa-miR-181b-5p	LRBA	LPS responsive beige-like anchor protein
89	90	hsa-miR-181b-5p	ATP2B2	ATPase plasma membrane Ca2+ transporting 2
90	90	hsa-miR-181b-5p	DNAJC3	DnaJ heat shock protein family (Hsp40) member C3
91	90	hsa-miR-181b-5p	CNKSR2	connector enhancer of kinase suppressor of Ras 2
92	90	hsa-miR-181b-5p	BCL2	BCL2, apoptosis regulator
93	90	hsa-miR-181b-5p	SLC2A3	solute carrier family 2 member 3
94	90	hsa-miR-181b-5p	IPMK	inositol polyphosphate multikinase
95	90	hsa-miR-181b-5p	RPS6KB1	ribosomal protein S6 kinase B1
96	90	hsa-miR-181b-5p	CALCR	calcitonin receptor
97	90	hsa-miR-181b-5p	RPS6KA3	ribosomal protein S6 kinase A3
98	90	hsa-miR-181b-5p	MYBL1	MYB proto-oncogene like 1
99	100	hsa-miR-23b-3p	PPARGC1A	PPARG coactivator 1 alpha
100	100	hsa-miR-23b-3p	TOP1	DNA topoisomerase I
101	100	hsa-miR-23b-3p	TAB3	TGF-beta activated kinase 1 (MAP3K7) binding protein 3
102	100	hsa-miR-23b-3p	DNAJC6	DnaJ heat shock protein family (Hsp40) member C6
103	100	hsa-miR-23b-3p	SEC23IP	SEC23 interacting protein
104	99	hsa-miR-23b-3p	MRC1	mannose receptor C-type 1
105	99	hsa-miR-23b-3p	TMPO	thymopoietin
106	99	hsa-miR-23b-3p	HEXIM1	HEXIM P-TEFb complex subunit 1
107	99	hsa-miR-23b-3p	NEK6	NIMA related kinase 6
108	99	hsa-miR-23b-3p	PTEN	phosphatase and tensin homolog
109	99	hsa-miR-23b-3p	TNRC6A	trinucleotide repeat containing 6A
110	99	hsa-miR-23b-3p	SLC6A14	solute carrier family 6 member 14
111	99	hsa-miR-23b-3p	CCNT2	cyclin T2
112	99	hsa-miR-23b-3p	WBP2	WW domain binding protein 2
113	98	hsa-miR-23b-3p	CTCF	CCCTC-binding factor
114	98	hsa-miR-23b-3p	CNOT6L	CCR4-NOT transcription complex subunit 6 like
115	98	hsa-miR-23b-3p	SLC1A1	solute carrier family 1 member 1
116	98	hsa-miR-23b-3p	SLC4A4	solute carrier family 4 member 4
117	98	hsa-miR-23b-3p	REPS2	RALBP1 associated Eps domain containing 2
118	98	hsa-miR-23b-3p	MAP4K4	mitogen-activated protein kinase kinase kinase kinase 4
119	98	hsa-miR-23b-3p	NCOA2	nuclear receptor coactivator 2
120	97	hsa-miR-23b-3p	STAT5B	signal transducer and activator of transcription 5B
121	97	hsa-miR-23b-3p	CNR1	cannabinoid receptor 1
122	97	hsa-miR-23b-3p	SOCS6	suppressor of cytokine signaling 6
123	97	hsa-miR-23b-3p	SEC23A	Sec23 homolog A, coat complex II component
124	97	hsa-miR-23b-3p	TUSC2	tumor suppressor 2, mitochondrial calcium regulator
125	97	hsa-miR-23b-3p	PTGER4	prostaglandin E receptor 4
126	97	hsa-miR-23b-3p	MAP3K1	mitogen-activated protein kinase kinase kinase 1
127	97	hsa-miR-23b-3p	NSD2	nuclear receptor binding SET domain protein 2
128	97	hsa-miR-23b-3p	C3orf52	chromosome 3 open reading frame 52
129	97	hsa-miR-23b-3p	TNFAIP3	TNF alpha induced protein 3
130	97	hsa-miR-23b-3p	PRDM1	PR/SET domain 1
131	97	hsa-miR-23b-3p	MAP7	microtubule associated protein 7
132	96	hsa-miR-23b-3p	NLGN4X	neuroligin 4 X-linked
133	96	hsa-miR-23b-3p	FBXO32	F-box protein 32
134	96	hsa-miR-23b-3p	KDM6A	lysine demethylase 6A
135	96	hsa-miR-23b-3p	RAP1A	RAP1A, member of RAS oncogene family
136	96	hsa-miR-23b-3p	G3BP2	G3BP stress granule assembly factor 2
137	96	hsa-miR-23b-3p	CCL7	C-C motif chemokine ligand 7
138	96	hsa-miR-23b-3p	HNF4G	hepatocyte nuclear factor 4 gamma
139	96	hsa-miR-23b-3p	POU4F2	POU class 4 homeobox 2
140	96	hsa-miR-23b-3p	ALDH1A2	aldehyde dehydrogenase 1 family member A2
141	96	hsa-miR-23b-3p	EGR3	early growth response 3
142	96	hsa-miR-23b-3p	TJP1	tight junction protein 1
143	95	hsa-miR-23b-3p	PNRC2	proline rich nuclear receptor coactivator 2
144	95	hsa-miR-23b-3p	CELF2	CUGBP Elav-like family member 2
145	95	hsa-miR-23b-3p	ELF2	E74 like ETS transcription factor 2
146	95	hsa-miR-23b-3p	MT2A	metallothionein 2A
147	95	hsa-miR-23b-3p	PPP1R12A	protein phosphatase 1 regulatory subunit 12A
148	95	hsa-miR-23b-3p	ATXN7	ataxin 7
149	95	hsa-miR-23b-3p	VCAN	versican
150	95	hsa-miR-23b-3p	TNKS2	tankyrase 2
151	95	hsa-miR-23b-3p	EPHB2	EPH receptor B2
152	95	hsa-miR-23b-3p	IL6R	interleukin 6 receptor
153	95	hsa-miR-23b-3p	TNFAIP6	TNF alpha induced protein 6
154	95	hsa-miR-23b-3p	MET	MET proto-oncogene, receptor tyrosine kinase
155	95	hsa-miR-23b-3p	CBLB	Cbl proto-oncogene B
156	95	hsa-miR-23b-3p	CASP10	caspase 10
157	95	hsa-miR-23b-3p	RORA	RAR related orphan receptor A
158	94	hsa-miR-23b-3p	ZNF395	zinc finger protein 395
159	94	hsa-miR-23b-3p	TRIM14	tripartite motif containing 14
160	94	hsa-miR-23b-3p	ERBIN	erbb2 interacting protein
161	94	hsa-miR-23b-3p	FUT4	fucosyltransferase 4
162	94	hsa-miR-23b-3p	CAB39	calcium binding protein 39
163	94	hsa-miR-23b-3p	SLC12A2	solute carrier family 12 member 2
164	94	hsa-miR-23b-3p	RBBP6	RB binding protein 6, ubiquitin ligase
165	94	hsa-miR-23b-3p	NRXN1	neurexin 1
166	94	hsa-miR-23b-3p	SATB1	SATB homeobox 1
167	94	hsa-miR-23b-3p	HOXD10	homeobox D10
168	94	hsa-miR-23b-3p	KMT5A	lysine methyltransferase 5A
169	93	hsa-miR-23b-3p	ADAM23	ADAM metallopeptidase domain 23
170	93	hsa-miR-23b-3p	PIP4K2B	phosphatidylinositol-5-phosphate 4-kinase type 2 beta
171	93	hsa-miR-23b-3p	CHUK	conserved helix-loop-helix ubiquitous kinase
172	93	hsa-miR-23b-3p	PAK2	p21 (RAC1) activated kinase 2
173	93	hsa-miR-23b-3p	SIX4	SIX homeobox 4
174	93	hsa-miR-23b-3p	RRAS2	RAS related 2
175	93	hsa-miR-23b-3p	TMOD2	tropomodulin 2
176	93	hsa-miR-23b-3p	UQCRFS1	ubiquinol-cytochrome c reductase, Rieske iron-sulfur polypeptide 1
177	93	hsa-miR-23b-3p	XIAP	X-linked inhibitor of apoptosis
178	92	hsa-miR-23b-3p	ESRP1	epithelial splicing regulatory protein 1
179	92	hsa-miR-23b-3p	FOXP2	forkhead box P2
180	92	hsa-miR-23b-3p	TMEM131L	transmembrane 131 like
181	92	hsa-miR-23b-3p	CAMTA1	calmodulin binding transcription activator 1
182	92	hsa-miR-23b-3p	HTR2A	5-hydroxytryptamine receptor 2A
183	92	hsa-miR-23b-3p	GRM5	glutamate metabotropic receptor 5
184	92	hsa-miR-23b-3p	COL4A1	collagen type IV alpha 1 chain
185	92	hsa-miR-23b-3p	CASP7	caspase 7
186	92	hsa-miR-23b-3p	NKX2-1	NK2 homeobox 1
187	92	hsa-miR-23b-3p	SATB2	SATB homeobox 2
188	92	hsa-miR-23b-3p	SAFB	scaffold attachment factor B
189	92	hsa-miR-23b-3p	FGF2	fibroblast growth factor 2
190	92	hsa-miR-23b-3p	ERBB4	erb-b2 receptor tyrosine kinase 4
191	91	hsa-miR-23b-3p	EPSTI1	epithelial stromal interaction 1
192	91	hsa-miR-23b-3p	LPAR1	lysophosphatidic acid receptor 1
193	91	hsa-miR-23b-3p	TGFBR2	transforming growth factor beta receptor 2
194	91	hsa-miR-23b-3p	CLDN12	claudin 12
195	91	hsa-miR-23b-3p	SEC14L1	SEC14 like lipid binding 1
196	91	hsa-miR-23b-3p	RAD21	RAD21 cohesin complex component
197	91	hsa-miR-23b-3p	ZNRF2	zinc and ring finger 2
198	91	hsa-miR-23b-3p	ZNF652	zinc finger protein 652
199	91	hsa-miR-23b-3p	RBM47	RNA binding motif protein 47
200	91	hsa-miR-23b-3p	ENTPD5	ectonucleoside triphosphate diphosphohydrolase 5
201	91	hsa-miR-23b-3p	GNRHR	gonadotropin releasing hormone receptor
202	91	hsa-miR-23b-3p	TET3	tet methylcytosine dioxygenase 3
203	91	hsa-miR-23b-3p	LAMP1	lysosomal associated membrane protein 1
204	91	hsa-miR-23b-3p	BLCAP	BLCAP, apoptosis inducing factor
205	91	hsa-miR-23b-3p	ANKHD1	ankyrin repeat and KH domain containing 1
206	90	hsa-miR-23b-3p	CUL3	cullin 3
207	90	hsa-miR-23b-3p	TOX3	TOX high mobility group box family member 3
208	90	hsa-miR-23b-3p	CXCL12	C-X-C motif chemokine ligand 12
209	90	hsa-miR-23b-3p	HMGB2	high mobility group box 2
210	90	hsa-miR-23b-3p	RETREG3	reticulophagy regulator family member 3
211	90	hsa-miR-23b-3p	UBE2D1	ubiquitin conjugating enzyme E2 D1
212	90	hsa-miR-23b-3p	UBE2O	ubiquitin conjugating enzyme E2 O
213	90	hsa-miR-23b-3p	NFIA	nuclear factor I A
214	90	hsa-miR-23b-3p	ADCY1	adenylate cyclase 1
215	90	hsa-miR-23b-3p	MARCKSL1	MARCKS like 1
216	90	hsa-miR-23b-3p	CNN2	calponin 2
217	90	hsa-miR-23b-3p	HAS2	hyaluronan synthase 2
218	90	hsa-miR-23b-3p	TRPM7	transient receptor potential cation channel subfamily M member 7
219	90	hsa-miR-23b-3p	ZIC1	Zic family member 1
220	100	hsa-miR-141-3p	TMEM170B	transmembrane protein 170B
221	100	hsa-miR-141-3p	ZEB2	zinc finger E-box binding homeobox 2
222	99	hsa-miR-141-3p	MYH10	myosin heavy chain 10
223	99	hsa-miR-141-3p	TCF12	transcription factor 12
224	99	hsa-miR-141-3p	ATXN1	ataxin 1
225	99	hsa-miR-141-3p	PRKACB	protein kinase cAMP-activated catalytic subunit beta
226	99	hsa-miR-141-3p	PPM1E	protein phosphatase, Mg2+/Mn2+ dependent 1E
227	99	hsa-miR-141-3p	WDFY3	WD repeat and FYVE domain containing 3
228	98	hsa-miR-141-3p	HNRNPF	heterogeneous nuclear ribonucleoprotein F
229	98	hsa-miR-141-3p	RSAD2	radical S-adenosyl methionine domain containing 2
230	98	hsa-miR-141-3p	MAP2K4	mitogen-activated protein kinase kinase 4
231	98	hsa-miR-141-3p	ITGA6	integrin subunit alpha 6
232	98	hsa-miR-141-3p	CDK8	cyclin dependent kinase 8
233	98	hsa-miR-141-3p	ST3GAL3	ST3 beta-galactoside alpha-2,3-sialyltransferase 3
234	97	hsa-miR-141-3p	PRKCE	protein kinase C epsilon
235	97	hsa-miR-141-3p	TSC1	TSC complex subunit 1
236	97	hsa-miR-141-3p	E2F3	E2F transcription factor 3
237	97	hsa-miR-141-3p	SOCS5	suppressor of cytokine signaling 5
238	97	hsa-miR-141-3p	ZEB1	zinc finger E-box binding homeobox 1
239	97	hsa-miR-141-3p	SUPT6H	SPT6 homolog, histone chaperone
240	97	hsa-miR-141-3p	RARB	retinoic acid receptor beta
241	96	hsa-miR-141-3p	GJC1	gap junction protein gamma 1
242	96	hsa-miR-141-3p	HIPK3	homeodomain interacting protein kinase 3
243	96	hsa-miR-141-3p	H2AFZ	H2A histone family member Z
244	96	hsa-miR-141-3p	WWTR1	WW domain containing transcription regulator 1
245	96	hsa-miR-141-3p	TSHZ3	teashirt zinc finger homeobox 3
246	96	hsa-miR-141-3p	ABL2	ABL proto-oncogene 2, non-receptor tyrosine kinase
247	96	hsa-miR-141-3p	PGRMC2	progesterone receptor membrane component 2
248	96	hsa-miR-141-3p	PAFAH1B2	platelet activating factor acetylhydrolase 1b catalytic subunit 2
249	96	hsa-miR-141-3p	DLC1	DLC1 Rho GTPase activating protein
250	96	hsa-miR-141-3p	BRD3	bromodomain containing 3
251	95	hsa-miR-141-3p	TFAP2C	transcription factor AP-2 gamma
252	95	hsa-miR-141-3p	TGFB2	transforming growth factor beta 2
253	95	hsa-miR-141-3p	CXCL12	C-X-C motif chemokine ligand 12
254	95	hsa-miR-141-3p	ATXN7	ataxin 7
255	95	hsa-miR-141-3p	VRK2	VRK serine/threonine kinase 2
256	95	hsa-miR-141-3p	GAB1	GRB2 associated binding protein 1
257	94	hsa-miR-141-3p	EPHA2	EPH receptor A2
258	94	hsa-miR-141-3p	RHEB	Ras homolog, mTORC1 binding
259	94	hsa-miR-141-3p	TNS1	tensin 1
260	94	hsa-miR-141-3p	EPN1	epsin 1
261	94	hsa-miR-141-3p	MBNL1	muscleblind like splicing regulator 1
262	94	hsa-miR-141-3p	MAP3K20	mitogen-activated protein kinase kinase kinase 20
263	94	hsa-miR-141-3p	RASSF8	Ras association domain family member 8
264	94	hsa-miR-141-3p	PTCH1	patched 1
265	94	hsa-miR-141-3p	TCERG1	transcription elongation regulator 1
266	94	hsa-miR-141-3p	JAG1	jagged 1
267	94	hsa-miR-141-3p	GRB2	growth factor receptor bound protein 2
268	93	hsa-miR-141-3p	ZCCHC3	zinc finger CCHC-type containing 3
269	93	hsa-miR-141-3p	PRR11	proline rich 11
270	93	hsa-miR-141-3p	RAB10	RAB10, member RAS oncogene family
271	93	hsa-miR-141-3p	PAPPA	pappalysin 1
272	93	hsa-miR-141-3p	GNA13	G protein subunit alpha 13
273	93	hsa-miR-141-3p	PHLPP2	PH domain and leucine rich repeat protein phosphatase 2
274	93	hsa-miR-141-3p	VCAN	versican
275	93	hsa-miR-141-3p	CBL	Cbl proto-oncogene
276	93	hsa-miR-141-3p	SCUBE2	signal peptide, CUB domain and EGF like domain containing 2
277	93	hsa-miR-141-3p	PTPRG	protein tyrosine phosphatase, receptor type G
278	93	hsa-miR-141-3p	YWHAG	tyrosine 3-monooxygenase/tryptophan 5-monooxygenase activation protein gamma
279	93	hsa-miR-141-3p	SLC16A7	solute carrier family 16 member 7
280	92	hsa-miR-141-3p	ARFGEF3	ARFGEF family member 3
281	92	hsa-miR-141-3p	PITX2	paired like homeodomain 2
282	92	hsa-miR-141-3p	DNAJC13	DnaJ heat shock protein family (Hsp40) member C13
283	92	hsa-miR-141-3p	RIMS1	regulating synaptic membrane exocytosis 1
284	92	hsa-miR-141-3p	CSTA	cystatin A
285	92	hsa-miR-141-3p	ERC2	ELKS/RAB6-interacting/CAST family member 2
286	92	hsa-miR-141-3p	PLCL1	phospholipase C like 1 (inactive)
287	92	hsa-miR-141-3p	MACC1	MET transcriptional regulator MACC1
288	92	hsa-miR-141-3p	GPC2	glypican 2
289	91	hsa-miR-141-3p	KHDRBS3	KH RNA binding domain containing, signal transduction associated 3
290	91	hsa-miR-141-3p	PIAS2	protein inhibitor of activated STAT 2
291	91	hsa-miR-141-3p	LPAR3	lysophosphatidic acid receptor 3
292	91	hsa-miR-141-3p	CERS6	ceramide synthase 6
293	91	hsa-miR-141-3p	NFASC	neurofascin
294	91	hsa-miR-141-3p	CDC14A	cell division cycle 14A
295	91	hsa-miR-141-3p	ERG	ETS transcription factor ERG
296	91	hsa-miR-141-3p	RBM33	RNA binding motif protein 33
297	91	hsa-miR-141-3p	FBXL2	F-box and leucine rich repeat protein 2
298	90	hsa-miR-141-3p	RB1CC1	RB1 inducible coiled-coil 1
299	90	hsa-miR-141-3p	UNC5C	unc-5 netrin receptor C
300	90	hsa-miR-141-3p	SPAG9	sperm associated antigen 9
301	90	hsa-miR-141-3p	FKBP1A	FKBP prolyl isomerase 1A
302	90	hsa-miR-141-3p	CDC25B	cell division cycle 25B
303	90	hsa-miR-141-3p	APBB2	amyloid beta precursor protein binding family B member 2
304	90	hsa-miR-141-3p	KIAA0408	KIAA0408
305	90	hsa-miR-141-3p	TIAM1	T cell lymphoma invasion and metastasis 1
306	90	hsa-miR-141-3p	SEMA6A	semaphorin 6A
307	90	hsa-miR-141-3p	TNFAIP3	TNF alpha induced protein 3
308	90	hsa-miR-141-3p	HS6ST2	heparan sulfate 6-O-sulfotransferase 2
309	90	hsa-miR-141-3p	KMT2A	lysine methyltransferase 2A
310	90	hsa-miR-141-3p	NCOA2	nuclear receptor coactivator 2
