# Supplementary material for: Potential Diagnostic and Prognostic Utility of miR-141, miR-181b1, and miR-23b in Breast Cancer
Source: Int J Mol Sci. 2020 Nov 14;21(22):8589. doi: 10.3390/ijms21228589 (PMC7697480; doi:10.3390/ijms21228589)
Supplement: Supplementary file 1 [file ijms-21-08589-s001.zip › supplementary files/supplementary material 2.xlsx]

## Sheet: Biological process of DEGs 
Category	Term	Count	%	P-value	Benjamini
GOTERM_BP_FAT	GO:0019220 regulation of phosphate metabolic process	36	12.7	4.7e-12	1e-08
GOTERM_BP_FAT	GO:0051174 regulation of phosphorus metabolic process	36	12.7	4.7e-12	1e-08
GOTERM_BP_FAT	GO:0042425 regulation of phosphorylation	35	12.3	7.2e-12	7.9e-09
GOTERM_BP_FAT	GO:0006357 regulation of transcription from RNA polymerase II promoter	42	14.8	1.5e-10	1.1e-07
GOTERM_BP_FAT	GO:0051270 regulation of cell motion	21	7.4	4.8e-10	2.7e-07
GOTERM_BP_FAT	positive regulation of transcription, DNA-dependent	32	11.3	1.2e-09	5.1e-07
GOTERM_BP_FAT	regulation of protein kinase activity	27	9.5	1.3e-09	4.7e-07
GOTERM_BP_FAT	positive regulation of RNA metabolic process	32	11.3	1.4e-09	4.5e-07
GOTERM_BP_FAT	positive regulation of macromolecule metabolic process	44	15.5	1.9e-09	5.2e-07
GOTERM_BP_FAT	regulation of kinase activity	27	9.5	2.6e-09	6.5e-07
GOTERM_BP_FAT	heart development	21	7.4	3.2e-09	7.1e-07
GOTERM_BP_FAT	regulation of RNA metabolic process	69	24.3	5e-09	1e-06
GOTERM_BP_FAT	positive regulation of transcription from RNA polymerase II promoter	27	9.5	5.9e-09	1.1e-06
GOTERM_BP_FAT	regulation of transferase activity	27	9.5	6.3e-09	1.1e-06
GOTERM_BP_FAT	positive regulation of gene expression	34	12	9.5e-09	1.5e-06
GOTERM_BP_FAT	positive regulation of macromolecule biosynthetic process	36	12.7	1.5e-08	2.2e-06
GOTERM_BP_FAT	positive regulation of transcription	33	11.6	1.7e-08	2.3e-06
GOTERM_BP_FAT	protein amino acid phosphorylation	36	12.7	2.4e-08	3.1e-06
GOTERM_BP_FAT	positive regulation of nucleobase, nucleoside, nucleotide and nucleic acid metabolic process	34	12	5.3e-08	6.5e-06
GOTERM_BP_FAT	negative regulation of gene expression	30	10.6	6.1e-08	7.1e-06
GOTERM_BP_FAT	embryonic morphogenesis	23	8.1	6.3e-08	6.9e-06
GOTERM_BP_FAT	positive regulation of biosynthetic process	36	12.7	6.8e-08	7.1e-06
GOTERM_BP_FAT	phosphorus metabolic process	44	15.5	7.8e-08	7.8e-06
GOTERM_BP_FAT	phosphate metabolic process	44	15.5	7.8e-08	7.8e-06
GOTERM_BP_FAT	negative regulation of macromolecule metabolic process	37	13	8.2e-08	7.9e-06
GOTERM_BP_FAT	regulation of cell migration	17	6	9.9e-08	9.1e-06
GOTERM_BP_FAT	negative regulation of macromolecule biosynthetic process	31	10.9	1e-07	9.1e-06
GOTERM_BP_FAT	regulation of transcription	84	29.6	1.1e-07	9.4e-06
GOTERM_BP_FAT	positive regulation of nitrogen compound metabolic process	34	12	1.1e-07	9.1e-06
GOTERM_BP_FAT	tube development	19	6.7	1.5e-07	1.2e-05
GOTERM_BP_FAT	positive regulation of cellular biosynthetic process	35	12.3	1.5e-07	1.1e-05
GOTERM_BP_FAT	intracellular signaling cascade	51	18	1.5e-07	1.1e-05
GOTERM_BP_FAT	regulation of transcription, DNA-dependent	64	22.5	1.7e-07	1.2e-05
GOTERM_BP_FAT	phosphorylation	38	13.4	2.4e-07	1.6e-05
GOTERM_BP_FAT	chordate embryonic development	23	8.1	2.4e-07	1.6e-05
GOTERM_BP_FAT	positive regulation of developmental process	21	7.4	2.4e-07	1.6e-05
GOTERM_BP_FAT	positive regulation of cell motion	13	4.6	2.5e-07	1.6e-05
GOTERM_BP_FAT	embryonic development ending in birth or egg hatching	23	8.1	2.7e-07	1.7e-05
GOTERM_BP_FAT	negative regulation of biosynthetic process	31	10.9	2.8e-07	1.7e-05
GOTERM_BP_FAT	striated muscle tissue development	14	4.9	3.1e-07	1.8e-05
GOTERM_BP_FAT	enzyme linked receptor protein signaling pathway	23	8.1	4.1e-07	2.3e-05
GOTERM_BP_FAT	negative regulation of transcription	27	9.5	4.2e-07	2.3e-05
GOTERM_BP_FAT	muscle tissue development	14	4.9	5.5e-07	2.9e-05
GOTERM_BP_FAT	regulation of locomotion	17	6	5.7e-07	3e-05
GOTERM_BP_FAT	negative regulation of cellular biosynthetic process	30	10.6	5.8e-07	3e-05
GOTERM_BP_FAT	cell motion	27	9.5	8e-07	4e-05
GOTERM_BP_FAT	cardiac muscle tissue development	10	3.5	9.3e-07	4.6e-05
GOTERM_BP_FAT	regulation of cell proliferation	36	12.7	1.3e-06	6.2e-05
GOTERM_BP_FAT	response to hormone stimulus	23	8.1	1.3e-06	6.3e-05
GOTERM_BP_FAT	cell fate commitment	14	4.9	1.9e-06	8.5e-05
GOTERM_BP_FAT	response to endogenous stimulus	24	8.5	1.9e-06	8.7e-05
GOTERM_BP_FAT	muscle organ development	17	6	2e-06	8.9e-05
GOTERM_BP_FAT	neuron differentiation	25	8.8	2.2e-06	9.4e-05
GOTERM_BP_FAT	negative regulation of transcription, DNA-dependent	22	7.7	3.1e-06	0.00013
GOTERM_BP_FAT	negative regulation of nucleobase, nucleoside, nucleotide and nucleic acid metabolic process	27	9.5	3.2e-06	0.00014
GOTERM_BP_FAT	negative regulation of RNA metabolic process	22	7.7	4e-06	0.00016
GOTERM_BP_FAT	positive regulation of protein kinase activity	17	6	4.1e-06	0.00017
GOTERM_BP_FAT	negative regulation of nitrogen compound metabolic process	27	9.5	4.2e-06	0.00016
GOTERM_BP_FAT	positive regulation of catalytic activity	27	9.5	4.3e-06	0.00017
GOTERM_BP_FAT	cell projection organization	22	7.7	5.1e-06	0.0002
GOTERM_BP_FAT	protein kinase cascade	22	7.7	5.6e-06	0.00021
GOTERM_BP_FAT	positive regulation of kinase activity	17	6	6.5e-06	0.00024
GOTERM_BP_FAT	transcription	67	23.6	6.7e-06	0.00024
GOTERM_BP_FAT	gland development	13	4.6	7.9e-06	0.00028
GOTERM_BP_FAT	negative regulation of transcription from RNA polymerase II promoter	18	6.3	9.7e-06	0.00034
GOTERM_BP_FAT	regulation of protein modification process	19	6.7	1e-05	0.00034
GOTERM_BP_FAT	cardiac cell differentiation	7	2.5	1e-05	0.00035
GOTERM_BP_FAT	positive regulation of transferase activity	17	6	1.1e-05	0.00035
GOTERM_BP_FAT	regulation of cellular component size	18	6.3	1.2e-05	0.00041
GOTERM_BP_FAT	positive regulation of molecular function	28	9.9	1.2e-05	0.00041
GOTERM_BP_FAT	cell morphogenesis involved in differentiation	17	6	1.3e-05	0.00041
GOTERM_BP_FAT	negative regulation of cell proliferation	21	7.4	1.3e-05	0.00042
GOTERM_BP_FAT	cell migration	18	6.3	1.6e-05	0.00048
GOTERM_BP_FAT	cell motility	19	6.7	1.7e-05	0.00053
GOTERM_BP_FAT	localization of cell	19	6.7	1.7e-05	0.00053
GOTERM_BP_FAT	morphogenesis of an epithelium	11	3.9	1.8e-05	0.00053
GOTERM_BP_FAT	epithelium development	16	5.6	2.2e-05	0.00066
GOTERM_BP_FAT	positive regulation of cell differentiation	16	5.6	2.4e-05	0.00072
GOTERM_BP_FAT	sensory organ development	16	5.6	2.4e-05	0.00072
GOTERM_BP_FAT	positive regulation of cell proliferation	22	7.7	3e-05	0.00088
GOTERM_BP_FAT	positive regulation of cell migration	10	3.5	3.9e-05	0.0011
GOTERM_BP_FAT	regulation of organelle organization	15	5.3	5.4e-05	0.0015
GOTERM_BP_FAT	cardiac muscle cell differentiation	6	2.1	5.4e-05	0.0015
GOTERM_BP_FAT	response to steroid hormone stimulus	14	4.9	6.1e-05	0.0017
GOTERM_BP_FAT	behavior	23	8.1	6.4e-05	0.0017
GOTERM_BP_FAT	regulation of growth	19	6.7	6.9e-05	0.0018
GOTERM_BP_FAT	response to organic substance	30	10.6	7.2e-05	0.0019
GOTERM_BP_FAT	transmembrane receptor protein tyrosine kinase signaling pathway	15	5.3	7.6e-05	0.002
GOTERM_BP_FAT	cell junction organization	8	2.8	8.3e-05	0.0022
GOTERM_BP_FAT	muscle cell differentiation	11	3.9	8.4e-05	0.0022
GOTERM_BP_FAT	positive regulation of locomotion	10	3.5	8.4e-05	0.0021
GOTERM_BP_FAT	embryonic organ development	13	4.6	8.8e-05	0.0022
GOTERM_BP_FAT	regulation of protein amino acid phosphorylation	13	4.6	9.3e-05	0.0023
GOTERM_BP_FAT	positive regulation of growth	9	3.2	0.00012	0.0028
GOTERM_BP_FAT	hindbrain development	8	2.8	0.00012	0.0028
GOTERM_BP_FAT	cell morphogenesis	19	6.7	0.00012	0.0028
GOTERM_BP_FAT	regulation of cell size	14	4.9	0.00012	0.0029
GOTERM_BP_FAT	tissue morphogenesis	13	4.6	0.00014	0.0032
GOTERM_BP_FAT	pattern specification process	16	5.6	0.00014	0.0033
GOTERM_BP_FAT	cell morphogenesis involved in neuron differentiation	14	4.9	0.00014	0.0033
GOTERM_BP_FAT	cellular component morphogenesis	20	7	0.00016	0.0035
GOTERM_BP_FAT	mammary gland development	8	2.8	0.00016	0.0036
GOTERM_BP_FAT	blood vessel morphogenesis	14	4.9	0.00016	0.0036
GOTERM_BP_FAT	axon guidance	10	3.5	0.00017	0.0037
GOTERM_BP_FAT	eye development	11	3.9	0.00017	0.0038
GOTERM_BP_FAT	respiratory system development	10	3.5	0.00018	0.0039
GOTERM_BP_FAT	embryonic organ morphogenesis	11	3.9	0.00018	0.004
GOTERM_BP_FAT	cell proliferation	21	7.4	0.00019	0.0039
GOTERM_BP_FAT	blood vessel development	15	5.3	0.0002	0.0041
GOTERM_BP_FAT	regulation of cellular protein metabolic process	22	7.7	0.00021	0.0044
GOTERM_BP_FAT	vasculature development	15	5.3	0.00025	0.0052
GOTERM_BP_FAT	neural tube development	8	2.8	0.00026	0.0052
GOTERM_BP_FAT	axonogenesis	13	4.6	0.00026	0.0052
GOTERM_BP_FAT	regulation of MAP kinase activity	11	3.9	0.0003	0.0059
GOTERM_BP_FAT	cell death	28	9.9	0.00039	0.0076
GOTERM_BP_FAT	death	28	9.9	0.00043	0.0083
GOTERM_BP_FAT	metencephalon development	6	2.1	0.00044	0.0085
GOTERM_BP_FAT	lung development	9	3.2	0.0005	0.0097
GOTERM_BP_FAT	regulation of programmed cell death	30	10.6	0.00053	0.01
GOTERM_BP_FAT	regulation of cell death	30	10.6	0.00057	0.011
GOTERM_BP_FAT	tube morphogenesis	10	3.5	0.0006	0.011
GOTERM_BP_FAT	neuron development	17	6	0.0006	0.011
GOTERM_BP_FAT	positive regulation of MAP kinase activity	9	3.2	0.00061	0.011
GOTERM_BP_FAT	respiratory tube development	9	3.2	0.00061	0.011
GOTERM_BP_FAT	cellular calcium ion homeostasis	12	4.2	0.00062	0.011
GOTERM_BP_FAT	neuron projection morphogenesis	13	4.6	0.00063	0.011
GOTERM_BP_FAT	cell projection morphogenesis	14	4.9	0.00067	0.012
GOTERM_BP_FAT	peptidyl-serine modification	6	2.1	0.00073	0.013
GOTERM_BP_FAT	calcium ion homeostasis	12	4.2	0.00077	0.014
GOTERM_BP_FAT	regulation of protein kinase cascade	14	4.9	0.00078	0.014
GOTERM_BP_FAT	camera-type eye development	9	3.2	0.00084	0.015
GOTERM_BP_FAT	cell junction assembly	6	2.1	0.00092	0.016
GOTERM_BP_FAT	extracellular structure organization	11	3.9	0.00093	0.016
GOTERM_BP_FAT	regulation of apoptosis	29	10.2	0.00099	0.017
GOTERM_BP_FAT	cell part morphogenesis	14	4.9	0.001	0.017
GOTERM_BP_FAT	neuron projection development	14	4.9	0.001	0.017
GOTERM_BP_FAT	cellular metal ion homeostasis	12	4.2	0.0011	0.018
GOTERM_BP_FAT	cellular di-, tri-valent inorganic cation homeostasis	13	4.6	0.0011	0.018
GOTERM_BP_FAT	regulation of lipase activity	8	2.8	0.0012	0.019
GOTERM_BP_FAT	positive regulation of gene-specific transcription	8	2.8	0.0012	0.019
GOTERM_BP_FAT	regulation of heart growth	4	1.4	0.0012	0.02
GOTERM_BP_FAT	striated muscle cell differentiation	8	2.8	0.0012	0.02
GOTERM_BP_FAT	activation of protein kinase activity	9	3.2	0.0013	0.02
GOTERM_BP_FAT	regulation of actin cytoskeleton organization	8	2.8	0.0013	0.021
GOTERM_BP_FAT	regulation of cell cycle	16	5.6	0.0013	0.021
GOTERM_BP_FAT	metal ion homeostasis	12	4.2	0.0016	0.025
GOTERM_BP_FAT	regulation of actin filament-based process	8	2.8	0.0016	0.025
GOTERM_BP_FAT	anti-apoptosis	12	4.2	0.0016	0.025
GOTERM_BP_FAT	epidermal growth factor receptor signaling pathway	5	1.8	0.0017	0.026
GOTERM_BP_FAT	lactation	5	1.8	0.0017	0.026
GOTERM_BP_FAT	di-, tri-valent inorganic cation homeostasis	13	4.6	0.0017	0.026
GOTERM_BP_FAT	regulation of developmental growth	6	2.1	0.0017	0.026
GOTERM_BP_FAT	positive regulation of phospholipase activity	7	2.5	0.0017	0.026
GOTERM_BP_FAT	reproductive process in a multicellular organism	20	7	0.0019	0.028
GOTERM_BP_FAT	multicellular organism reproduction	20	7	0.0019	0.028
GOTERM_BP_FAT	peptidyl-serine phosphorylation	5	1.8	0.0019	0.028
GOTERM_BP_FAT	posttranscriptional regulation of gene expression	12	4.2	0.002	0.029
GOTERM_BP_FAT	regulation of phospholipase activity	7	2.5	0.002	0.029
GOTERM_BP_FAT	regulation of epithelial cell proliferation	7	2.5	0.002	0.029
GOTERM_BP_FAT	positive regulation of cellular component organization	11	3.9	0.002	0.03
GOTERM_BP_FAT	cerebellum development	5	1.8	0.0022	0.031
GOTERM_BP_FAT	cell surface receptor linked signal transduction	52	18.3	0.0023	0.033
GOTERM_BP_FAT	programmed cell death	23	8.1	0.0023	0.033
GOTERM_BP_FAT	MAPKKK cascade	11	3.9	0.0023	0.032
GOTERM_BP_FAT	positive regulation of smooth muscle cell proliferation	5	1.8	0.0025	0.034
GOTERM_BP_FAT	negative regulation of apoptosis	16	5.6	0.0026	0.036
GOTERM_BP_FAT	positive regulation of protein modification process	11	3.9	0.0026	0.036
GOTERM_BP_FAT	positive regulation of lipase activity	7	2.5	0.0027	0.036
GOTERM_BP_FAT	cellular cation homeostasis	13	4.6	0.0028	0.039
GOTERM_BP_FAT	negative regulation of programmed cell death	16	5.6	0.0029	0.039
GOTERM_BP_FAT	liver development	6	2.1	0.0029	0.039
GOTERM_BP_FAT	negative regulation of cell death	16	5.6	0.003	0.04
GOTERM_BP_FAT	transmembrane receptor protein serine/threonine kinase signaling pathway	8	2.8	0.003	0.04
GOTERM_BP_FAT	regulation of ossification	7	2.5	0.0032	0.043
GOTERM_BP_FAT	negative regulation of actin filament bundle formation	3	1.1	0.0033	0.043
GOTERM_BP_FAT	development of secondary sexual characteristics	3	1.1	0.0033	0.043
GOTERM_BP_FAT	cellular response to hormone stimulus	9	3.2	0.0034	0.044
GOTERM_BP_FAT	hemopoietic or lymphoid organ development	13	4.6	0.0034	0.044
GOTERM_BP_FAT	regulation of gene-specific transcription	9	3.2	0.0035	0.045
GOTERM_BP_FAT	response to mechanical stimulus	6	2.1	0.0037	0.048
GOTERM_BP_FAT	cell-cell signaling	22	7.7	0.004	0.051
GOTERM_BP_FAT	regulation of cell adhesion	9	3.2	0.004	0.051
GOTERM_BP_FAT	positive regulation of specific transcription from RNA polymerase II promoter	6	2.1	0.004	0.05
GOTERM_BP_FAT	embryonic skeletal system morphogenesis	6	2.1	0.004	0.05
GOTERM_BP_FAT	activation of MAPK activity	7	2.5	0.0042	0.052
GOTERM_BP_FAT	apoptosis	22	7.7	0.0042	0.051
GOTERM_BP_FAT	regulation of MAPKKK cascade	8	2.8	0.0042	0.051
GOTERM_BP_FAT	regulation of mesenchymal cell proliferation	4	1.4	0.0042	0.051
GOTERM_BP_FAT	peptidyl-threonine phosphorylation	4	1.4	0.0042	0.051
GOTERM_BP_FAT	morphogenesis of embryonic epithelium	6	2.1	0.0043	0.053
GOTERM_BP_FAT	cellular macromolecule catabolic process	25	8.8	0.0044	0.053
GOTERM_BP_FAT	learning or memory	8	2.8	0.0046	0.055
GOTERM_BP_FAT	cellular chemical homeostasis	16	5.6	0.0049	0.059
GOTERM_BP_FAT	negative regulation of cellular component organization	9	3.2	0.005	0.059
GOTERM_BP_FAT	regulation of cellular component biogenesis	9	3.2	0.005	0.059
GOTERM_BP_FAT	synapse organization	6	2.1	0.0054	0.063
GOTERM_BP_FAT	immune system development	13	4.6	0.0054	0.064
GOTERM_BP_FAT	macromolecule catabolic process	26	9.2	0.0055	0.064
GOTERM_BP_FAT	embryonic limb morphogenesis	7	2.5	0.0055	0.064
GOTERM_BP_FAT	embryonic appendage morphogenesis	7	2.5	0.0055	0.064
GOTERM_BP_FAT	positive regulation of protein metabolic process	12	4.2	0.0058	0.066
GOTERM_BP_FAT	positive regulation of multicellular organismal process	12	4.2	0.0059	0.068
GOTERM_BP_FAT	neural tube formation	5	1.8	0.0063	0.071
GOTERM_BP_FAT	angiogenesis	9	3.2	0.0064	0.072
GOTERM_BP_FAT	positive regulation of apoptosis	17	6	0.0066	0.073
GOTERM_BP_FAT	peptidyl-threonine modification	4	1.4	0.0066	0.073
GOTERM_BP_FAT	regulation of actin filament bundle formation	4	1.4	0.0066	0.073
GOTERM_BP_FAT	neuron migration	6	2.1	0.0066	0.073
GOTERM_BP_FAT	response to ethanol	6	2.1	0.0066	0.073
GOTERM_BP_FAT	negative regulation of cell communication	12	4.2	0.0067	0.074
GOTERM_BP_FAT	morphogenesis of an epithelial sheet	3	1.1	0.0068	0.074
GOTERM_BP_FAT	ephrin receptor signaling pathway	3	1.1	0.0068	0.074
GOTERM_BP_FAT	positive regulation of epithelial cell proliferation	5	1.8	0.0068	0.075
GOTERM_BP_FAT	positive regulation of programmed cell death	17	6	0.007	0.076
GOTERM_BP_FAT	activation of phospholipase C activity	6	2.1	0.0071	0.076
GOTERM_BP_FAT	positive regulation of phospholipase C activity	6	2.1	0.0071	0.076
GOTERM_BP_FAT	telencephalon development	6	2.1	0.0071	0.076
GOTERM_BP_FAT	negative regulation of cell differentiation	11	3.9	0.0071	0.077
GOTERM_BP_FAT	response to drug	11	3.9	0.0071	0.077
GOTERM_BP_FAT	chemical homeostasis	19	6.7	0.0072	0.077
GOTERM_BP_FAT	cation homeostasis	13	4.6	0.0072	0.077
GOTERM_BP_FAT	positive regulation of cell death	17	6	0.0073	0.077
GOTERM_BP_FAT	regulation of protein stability	5	1.8	0.0075	0.078
GOTERM_BP_FAT	forebrain development	9	3.2	0.0075	0.078
GOTERM_BP_FAT	epithelial tube morphogenesis	6	2.1	0.008	0.083
GOTERM_BP_FAT	response to peptide hormone stimulus	9	3.2	0.008	0.083
GOTERM_BP_FAT	regulation of specific transcription from RNA polymerase II promoter	7	2.5	0.008	0.083
GOTERM_BP_FAT	embryonic epithelial tube formation	5	1.8	0.0081	0.083
GOTERM_BP_FAT	negative regulation of signal transduction	11	3.9	0.0083	0.085
GOTERM_BP_FAT	cell-substrate junction assembly	4	1.4	0.0085	0.086
GOTERM_BP_FAT	tube lumen formation	5	1.8	0.0088	0.088
GOTERM_BP_FAT	kidney development	7	2.5	0.0089	0.089
GOTERM_BP_FAT	response to abiotic stimulus	15	5.3	0.0089	0.089
GOTERM_BP_FAT	negative regulation of phosphorylation	5	1.8	0.0095	0.094
GOTERM_BP_FAT	negative regulation of molecular function	14	4.9	0.0096	0.095
GOTERM_BP_FAT	cytokine-mediated signaling pathway	6	2.1	0.0096	0.094
GOTERM_BP_FAT	reproductive developmental process	12	4.2	0.0098	0.096
GOTERM_BP_FAT	response to wounding	19	6.7	0.0099	0.096
GOTERM_BP_FAT	cellular ion homeostasis	15	5.3	0.01	0.098
GOTERM_BP_FAT	regulation of smooth muscle cell proliferation	5	1.8	0.01	0.099
GOTERM_BP_FAT	limb morphogenesis	7	2.5	0.01	0.098
GOTERM_BP_FAT	appendage morphogenesis	7	2.5	0.01	0.098
GOTERM_BP_FAT	modification-dependent macromolecule catabolic process	20	7	0.011	0.1
GOTERM_BP_FAT	modification-dependent protein catabolic process	20	7	0.011	0.1
GOTERM_BP_FAT	positive regulation of phosphate metabolic process	7	2.5	0.011	0.1
GOTERM_BP_FAT	positive regulation of phosphorus metabolic process	7	2.5	0.011	0.1
GOTERM_BP_FAT	leukocyte differentiation	8	2.8	0.011	0.1
GOTERM_BP_FAT	smooth muscle tissue development	3	1.1	0.011	0.11
GOTERM_BP_FAT	heart morphogenesis	6	2.1	0.011	0.11
GOTERM_BP_FAT	positive regulation of cellular protein metabolic process	11	3.9	0.012	0.11
GOTERM_BP_FAT	negative regulation of phosphorus metabolic process	5	1.8	0.012	0.11
GOTERM_BP_FAT	negative regulation of phosphate metabolic process	5	1.8	0.012	0.11
GOTERM_BP_FAT	regulation of dephosphorylation	4	1.4	0.012	0.11
GOTERM_BP_FAT	lymphocyte activation	10	3.5	0.012	0.11
GOTERM_BP_FAT	limb development	7	2.5	0.012	0.11
GOTERM_BP_FAT	cell cycle arrest	7	2.5	0.012	0.11
GOTERM_BP_FAT	appendage development	7	2.5	0.012	0.11
GOTERM_BP_FAT	second-messenger-mediated signaling	11	3.9	0.012	0.11
GOTERM_BP_FAT	intracellular receptor-mediated signaling pathway	6	2.1	0.013	0.11
GOTERM_BP_FAT	hemopoiesis	11	3.9	0.013	0.11
GOTERM_BP_FAT	cellular homeostasis	17	6	0.013	0.12
GOTERM_BP_FAT	regulation of cytoskeleton organization	8	2.8	0.013	0.12
GOTERM_BP_FAT	response to estrogen stimulus	7	2.5	0.013	0.12
GOTERM_BP_FAT	regulation of striated muscle tissue development	5	1.8	0.014	0.12
GOTERM_BP_FAT	transmission of nerve impulse	14	4.9	0.014	0.12
GOTERM_BP_FAT	ventricular cardiac muscle cell differentiation	3	1.1	0.014	0.12
GOTERM_BP_FAT	cerebellar Purkinje cell layer development	3	1.1	0.014	0.12
GOTERM_BP_FAT	embryonic skeletal system development	6	2.1	0.014	0.12
GOTERM_BP_FAT	negative regulation of catalytic activity	12	4.2	0.014	0.13
GOTERM_BP_FAT	regulation of T cell differentiation	5	1.8	0.015	0.13
GOTERM_BP_FAT	regulation of muscle development	5	1.8	0.015	0.13
GOTERM_BP_FAT	cell fate specification	5	1.8	0.015	0.13
GOTERM_BP_FAT	actomyosin structure organization	4	1.4	0.015	0.13
GOTERM_BP_FAT	leukocyte activation	11	3.9	0.015	0.13
GOTERM_BP_FAT	activation of phospholipase C activity by G-protein coupled receptor protein signaling pathway coupled to IP3 second messenger	5	1.8	0.016	0.13
GOTERM_BP_FAT	regulation of epithelial cell differentiation	4	1.4	0.016	0.14
GOTERM_BP_FAT	proteolysis involved in cellular protein catabolic process	20	7	0.016	0.14
GOTERM_BP_FAT	urogenital system development	7	2.5	0.017	0.14
GOTERM_BP_FAT	elevation of cytosolic calcium ion concentration	7	2.5	0.017	0.14
GOTERM_BP_FAT	female pregnancy	7	2.5	0.017	0.14
GOTERM_BP_FAT	aging	7	2.5	0.017	0.14
GOTERM_BP_FAT	regulation of cardiac muscle growth	3	1.1	0.017	0.14
GOTERM_BP_FAT	regulation of cardiac muscle cell proliferation	3	1.1	0.017	0.14
GOTERM_BP_FAT	regulation of cardiac muscle tissue development	3	1.1	0.017	0.14
GOTERM_BP_FAT	in utero embryonic development	9	3.2	0.017	0.14
GOTERM_BP_FAT	cellular protein catabolic process	20	7	0.017	0.14
GOTERM_BP_FAT	negative regulation of cell cycle	6	2.1	0.017	0.14
GOTERM_BP_FAT	regulation of chromosome organization	4	1.4	0.018	0.14
GOTERM_BP_FAT	regulation of organ growth	4	1.4	0.018	0.14
GOTERM_BP_FAT	tube closure	4	1.4	0.018	0.14
GOTERM_BP_FAT	neural tube closure	4	1.4	0.018	0.14
GOTERM_BP_FAT	embryo implantation	4	1.4	0.018	0.14
GOTERM_BP_FAT	regulation of cyclin-dependent protein kinase activity	5	1.8	0.018	0.14
GOTERM_BP_FAT	skeletal system morphogenesis	7	2.5	0.018	0.15
GOTERM_BP_FAT	cell activation	12	4.2	0.018	0.15
GOTERM_BP_FAT	positive regulation of hydrolase activity	9	3.2	0.019	0.15
GOTERM_BP_FAT	positive regulation of organelle organization	6	2.1	0.019	0.15
GOTERM_BP_FAT	regulation of cell cycle process	7	2.5	0.019	0.15
GOTERM_BP_FAT	regulation of homeostatic process	7	2.5	0.019	0.15
GOTERM_BP_FAT	positive regulation of cell communication	13	4.6	0.02	0.16
GOTERM_BP_FAT	pathway-restricted SMAD protein phosphorylation	3	1.1	0.02	0.16
GOTERM_BP_FAT	embryonic eye morphogenesis	3	1.1	0.02	0.16
GOTERM_BP_FAT	G-protein signaling, coupled to cyclic nucleotide second messenger	7	2.5	0.02	0.16
GOTERM_BP_FAT	ion homeostasis	15	5.3	0.021	0.16
GOTERM_BP_FAT	protein amino acid autophosphorylation	6	2.1	0.021	0.16
GOTERM_BP_FAT	positive regulation of T cell differentiation	4	1.4	0.021	0.16
GOTERM_BP_FAT	response to extracellular stimulus	10	3.5	0.022	0.17
GOTERM_BP_FAT	positive regulation of signal transduction	12	4.2	0.022	0.17
GOTERM_BP_FAT	steroid hormone receptor signaling pathway	5	1.8	0.022	0.17
GOTERM_BP_FAT	cytosolic calcium ion homeostasis	7	2.5	0.023	0.17
GOTERM_BP_FAT	protein catabolic process	20	7	0.023	0.17
GOTERM_BP_FAT	negative regulation of protein kinase activity	6	2.1	0.023	0.17
GOTERM_BP_FAT	primary neural tube formation	4	1.4	0.023	0.17
GOTERM_BP_FAT	homeostatic process	23	8.1	0.023	0.17
GOTERM_BP_FAT	regulation of mitotic cell cycle	8	2.8	0.023	0.17
GOTERM_BP_FAT	synaptic transmission	12	4.2	0.023	0.17
GOTERM_BP_FAT	positive regulation of transport	10	3.5	0.023	0.17
GOTERM_BP_FAT	phosphoinositide-mediated signaling	6	2.1	0.024	0.17
GOTERM_BP_FAT	chromatin organization	14	4.9	0.024	0.18
GOTERM_BP_FAT	positive regulation of protein amino acid phosphorylation	6	2.1	0.025	0.18
GOTERM_BP_FAT	cell-matrix adhesion	6	2.1	0.025	0.18
GOTERM_BP_FAT	transforming growth factor beta receptor signaling pathway	5	1.8	0.025	0.18
GOTERM_BP_FAT	response to organic cyclic substance	7	2.5	0.025	0.18
GOTERM_BP_FAT	negative regulation of kinase activity	6	2.1	0.026	0.19
GOTERM_BP_FAT	wound healing	9	3.2	0.026	0.19
GOTERM_BP_FAT	cell growth	5	1.8	0.026	0.19
GOTERM_BP_FAT	response to toxin	5	1.8	0.026	0.19
GOTERM_BP_FAT	regulation of multicellular organism growth	5	1.8	0.026	0.19
GOTERM_BP_FAT	positive regulation of lymphocyte differentiation	4	1.4	0.027	0.19
GOTERM_BP_FAT	pancreas development	4	1.4	0.027	0.19
GOTERM_BP_FAT	cell-cell junction organization	4	1.4	0.027	0.19
GOTERM_BP_FAT	cGMP metabolic process	3	1.1	0.027	0.19
GOTERM_BP_FAT	gut development	4	1.4	0.029	0.2
GOTERM_BP_FAT	regulation of lymphocyte differentiation	5	1.8	0.029	0.2
GOTERM_BP_FAT	T cell activation	7	2.5	0.03	0.21
GOTERM_BP_FAT	response to nutrient levels	9	3.2	0.031	0.21
GOTERM_BP_FAT	regulation of JUN kinase activity	4	1.4	0.031	0.21
GOTERM_BP_FAT	reproductive cellular process	8	2.8	0.031	0.21
GOTERM_BP_FAT	ear development	6	2.1	0.032	0.22
GOTERM_BP_FAT	branching morphogenesis of a tube	5	1.8	0.032	0.22
GOTERM_BP_FAT	cyclic nucleotide metabolic process	4	1.4	0.033	0.22
GOTERM_BP_FAT	negative regulation of transferase activity	6	2.1	0.033	0.22
GOTERM_BP_FAT	skeletal muscle organ development	5	1.8	0.034	0.23
GOTERM_BP_FAT	skeletal muscle tissue development	5	1.8	0.034	0.23
GOTERM_BP_FAT	cyclic-nucleotide-mediated signaling	7	2.5	0.034	0.23
GOTERM_BP_FAT	positive regulation of phosphorylation	6	2.1	0.034	0.23
GOTERM_BP_FAT	endothelial cell differentiation	3	1.1	0.035	0.23
GOTERM_BP_FAT	positive regulation of developmental growth	3	1.1	0.035	0.23
GOTERM_BP_FAT	regulation of cell morphogenesis	7	2.5	0.035	0.23
GOTERM_BP_FAT	memory	4	1.4	0.035	0.23
GOTERM_BP_FAT	JAK-STAT cascade	4	1.4	0.035	0.23
GOTERM_BP_FAT	positive regulation of cell division	4	1.4	0.035	0.23
GOTERM_BP_FAT	cell-substrate adhesion	6	2.1	0.036	0.23
GOTERM_BP_FAT	positive regulation of protein kinase cascade	8	2.8	0.036	0.23
GOTERM_BP_FAT	lung epithelial cell differentiation	2	0.7	0.037	0.24
GOTERM_BP_FAT	Type II pneumocyte differentiation	2	0.7	0.037	0.24
GOTERM_BP_FAT	lung cell differentiation	2	0.7	0.037	0.24
GOTERM_BP_FAT	lung saccule development	2	0.7	0.037	0.24
GOTERM_BP_FAT	Clara cell differentiation	2	0.7	0.037	0.24
GOTERM_BP_FAT	biological adhesion	21	7.4	0.037	0.24
GOTERM_BP_FAT	negative regulation of cell size	6	2.1	0.037	0.24
GOTERM_BP_FAT	cell adhesion	21	7.4	0.037	0.24
GOTERM_BP_FAT	regulation of cell development	9	3.2	0.038	0.24
GOTERM_BP_FAT	response to insulin stimulus	6	2.1	0.038	0.24
GOTERM_BP_FAT	response to hypoxia	7	2.5	0.039	0.24
GOTERM_BP_FAT	gene silencing by miRNA	3	1.1	0.039	0.24
GOTERM_BP_FAT	positive regulation of mesenchymal cell proliferation	3	1.1	0.039	0.24
GOTERM_BP_FAT	regulation of stress-activated protein kinase signaling pathway	5	1.8	0.039	0.25
GOTERM_BP_FAT	eye morphogenesis	5	1.8	0.039	0.25
GOTERM_BP_FAT	endocrine system development	5	1.8	0.039	0.25
GOTERM_BP_FAT	vasculogenesis	4	1.4	0.04	0.25
GOTERM_BP_FAT	regulation of cellular localization	10	3.5	0.042	0.26
GOTERM_BP_FAT	epithelial cell differentiation	7	2.5	0.042	0.26
GOTERM_BP_FAT	lymphocyte proliferation	4	1.4	0.043	0.26
GOTERM_BP_FAT	neuron fate commitment	4	1.4	0.043	0.26
GOTERM_BP_FAT	regulation of cellular response to stress	6	2.1	0.043	0.26
GOTERM_BP_FAT	cerebellar cortex development	3	1.1	0.043	0.26
GOTERM_BP_FAT	regulation of phosphatase activity	3	1.1	0.043	0.26
GOTERM_BP_FAT	response to nutrient	7	2.5	0.046	0.28
GOTERM_BP_FAT	response to oxygen levels	7	2.5	0.048	0.28
GOTERM_BP_FAT	cell-cell signaling involved in cell fate specification	3	1.1	0.048	0.28
GOTERM_BP_FAT	developmental induction	3	1.1	0.048	0.28
GOTERM_BP_FAT	myoblast differentiation	3	1.1	0.048	0.28
GOTERM_BP_FAT	regulation of stress fiber formation	3	1.1	0.048	0.28
GOTERM_BP_FAT	leukocyte proliferation	4	1.4	0.048	0.28
GOTERM_BP_FAT	mononuclear cell proliferation	4	1.4	0.048	0.28
GOTERM_BP_FAT	camera-type eye morphogenesis	4	1.4	0.048	0.28
GOTERM_BP_FAT	morphogenesis of a branching structure	5	1.8	0.049	0.29
GOTERM_BP_FAT	regulation of hydrolase activity	12	4.2	0.05	0.29
GOTERM_BP_FAT	negative regulation of cellular protein metabolic process	8	2.8	0.051	0.3
GOTERM_BP_FAT	regulation of RNA splicing	3	1.1	0.052	0.3
GOTERM_BP_FAT	defense response to virus	3	1.1	0.052	0.3
GOTERM_BP_FAT	regulation of cell-substrate adhesion	4	1.4	0.053	0.31
GOTERM_BP_FAT	peptidyl-tyrosine phosphorylation	4	1.4	0.053	0.31
GOTERM_BP_FAT	negative regulation of growth	6	2.1	0.054	0.31
GOTERM_BP_FAT	miRNA catabolic process	2	0.7	0.055	0.31
GOTERM_BP_FAT	olfactory placode formation	2	0.7	0.055	0.31
GOTERM_BP_FAT	miRNA metabolic process	2	0.7	0.055	0.31
GOTERM_BP_FAT	development of secondary female sexual characteristics	2	0.7	0.055	0.31
GOTERM_BP_FAT	positive regulation of skeletal muscle tissue development	2	0.7	0.055	0.31
GOTERM_BP_FAT	regulation of gene expression, epigenetic	5	1.8	0.055	0.31
GOTERM_BP_FAT	regulation of cell division	4	1.4	0.056	0.32
GOTERM_BP_FAT	posttranscriptional gene silencing by RNA	3	1.1	0.057	0.32
GOTERM_BP_FAT	patterning of blood vessels	3	1.1	0.057	0.32
GOTERM_BP_FAT	temperature homeostasis	3	1.1	0.057	0.32
GOTERM_BP_FAT	posttranscriptional gene silencing	3	1.1	0.057	0.32
GOTERM_BP_FAT	regulation of viral reproduction	3	1.1	0.057	0.32
GOTERM_BP_FAT	inner ear development	5	1.8	0.059	0.33
GOTERM_BP_FAT	positive regulation of MAPKKK cascade	4	1.4	0.059	0.33
GOTERM_BP_FAT	peptidyl-tyrosine modification	4	1.4	0.059	0.33
GOTERM_BP_FAT	positive regulation of cell size	4	1.4	0.059	0.33
GOTERM_BP_FAT	negative regulation of protein metabolic process	8	2.8	0.06	0.33
GOTERM_BP_FAT	actin cytoskeleton organization	9	3.2	0.06	0.33
GOTERM_BP_FAT	hippocampus development	3	1.1	0.062	0.34
GOTERM_BP_FAT	thymus development	3	1.1	0.062	0.34
GOTERM_BP_FAT	regulation of system process	11	3.9	0.063	0.35
GOTERM_BP_FAT	regulation of metal ion transport	5	1.8	0.064	0.35
GOTERM_BP_FAT	negative regulation of organelle organization	5	1.8	0.066	0.36
GOTERM_BP_FAT	regulation of T cell activation	6	2.1	0.067	0.36
GOTERM_BP_FAT	hindbrain morphogenesis	3	1.1	0.067	0.36
GOTERM_BP_FAT	dephosphorylation	7	2.5	0.067	0.36
GOTERM_BP_FAT	chromosome organization	15	5.3	0.068	0.36
GOTERM_BP_FAT	cell projection assembly	5	1.8	0.068	0.36
GOTERM_BP_FAT	mesenchymal cell differentiation	4	1.4	0.069	0.36
GOTERM_BP_FAT	mesenchymal cell development	4	1.4	0.069	0.36
GOTERM_BP_FAT	regulation of cell growth	8	2.8	0.07	0.37
GOTERM_BP_FAT	chromatin modification	10	3.5	0.07	0.37
GOTERM_BP_FAT	locomotory behavior	10	3.5	0.07	0.37
GOTERM_BP_FAT	protein ubiquitination	6	2.1	0.071	0.37
GOTERM_BP_FAT	negative regulation of protein modification process	6	2.1	0.071	0.37
GOTERM_BP_FAT	mesenchyme development	4	1.4	0.072	0.37
GOTERM_BP_FAT	positive regulation of muscle development	2	0.7	0.072	0.37
GOTERM_BP_FAT	lung epithelium development	2	0.7	0.072	0.37
GOTERM_BP_FAT	negative regulation of phosphatase activity	2	0.7	0.072	0.37
GOTERM_BP_FAT	positive regulation of cardioblast differentiation	2	0.7	0.072	0.37
GOTERM_BP_FAT	menstrual cycle phase	2	0.7	0.072	0.37
GOTERM_BP_FAT	negative regulation of insulin-like growth factor receptor signaling pathway	2	0.7	0.072	0.37
GOTERM_BP_FAT	bleb formation	2	0.7	0.072	0.37
GOTERM_BP_FAT	response to cholesterol	2	0.7	0.072	0.37
GOTERM_BP_FAT	negative regulation of stress fiber formation	2	0.7	0.072	0.37
GOTERM_BP_FAT	positive regulation of striated muscle development	2	0.7	0.072	0.37
GOTERM_BP_FAT	regulation of cardioblast differentiation	2	0.7	0.072	0.37
GOTERM_BP_FAT	skeletal system development	11	3.9	0.073	0.38
GOTERM_BP_FAT	G-protein signaling, coupled to cAMP nucleotide second messenger	5	1.8	0.073	0.38
GOTERM_BP_FAT	multicellular organismal homeostasis	5	1.8	0.073	0.38
GOTERM_BP_FAT	regionalization	8	2.8	0.075	0.38
GOTERM_BP_FAT	induction of apoptosis	11	3.9	0.075	0.38
GOTERM_BP_FAT	regulation of response to external stimulus	7	2.5	0.076	0.39
GOTERM_BP_FAT	positive regulation of immune system process	9	3.2	0.076	0.39
GOTERM_BP_FAT	induction of programmed cell death	11	3.9	0.076	0.39
GOTERM_BP_FAT	protein modification by small protein conjugation or removal	7	2.5	0.078	0.39
GOTERM_BP_FAT	stem cell maintenance	3	1.1	0.078	0.39
GOTERM_BP_FAT	positive regulation of multicellular organism growth	3	1.1	0.078	0.39
GOTERM_BP_FAT	activation of MAPKK activity	3	1.1	0.078	0.39
GOTERM_BP_FAT	odontogenesis	4	1.4	0.079	0.39
GOTERM_BP_FAT	response to estradiol stimulus	4	1.4	0.079	0.39
GOTERM_BP_FAT	actin filament-based process	9	3.2	0.08	0.4
GOTERM_BP_FAT	regulation of secretion	8	2.8	0.083	0.41
GOTERM_BP_FAT	hindlimb morphogenesis	3	1.1	0.083	0.41
GOTERM_BP_FAT	protein polyubiquitination	3	1.1	0.083	0.41
GOTERM_BP_FAT	stem cell development	3	1.1	0.083	0.41
GOTERM_BP_FAT	cell cycle	21	7.4	0.085	0.41
GOTERM_BP_FAT	inner ear morphogenesis	4	1.4	0.086	0.42
GOTERM_BP_FAT	regulation of cell-matrix adhesion	3	1.1	0.089	0.43
GOTERM_BP_FAT	regulation of leukocyte activation	7	2.5	0.089	0.43
GOTERM_BP_FAT	positive regulation of cell cycle	4	1.4	0.089	0.43
GOTERM_BP_FAT	negative regulation of cell migration	4	1.4	0.089	0.43
GOTERM_BP_FAT	leukocyte migration	4	1.4	0.089	0.43
GOTERM_BP_FAT	positive regulation of cardiac muscle cell proliferation	2	0.7	0.089	0.43
GOTERM_BP_FAT	regulation of T cell tolerance induction	2	0.7	0.089	0.43
GOTERM_BP_FAT	positive regulation of T cell tolerance induction	2	0.7	0.089	0.43
GOTERM_BP_FAT	glomerulus development	2	0.7	0.089	0.43
GOTERM_BP_FAT	rhythmic process	6	2.1	0.09	0.43
GOTERM_BP_FAT	negative regulation of cell growth	5	1.8	0.092	0.43
GOTERM_BP_FAT	pituitary gland development	3	1.1	0.095	0.44
GOTERM_BP_FAT	protein stabilization	3	1.1	0.095	0.44
GOTERM_BP_FAT	JNK cascade	4	1.4	0.096	0.45
GOTERM_BP_FAT	protein modification by small protein conjugation	6	2.1	0.099	0.46

## Sheet: Cellular component of DEGs
Category	Term	Count	%	P-value	Benjamini
GOTERM_CC_FAT	GO:0005654 organelle lumen	47	12	1.2e-06	0.00031
GOTERM_CC_FAT	GO:0031981 nuclear lumen	44	15.5	1.1e-05	0.0014
GOTERM_CC_FAT	GO:0044459 plasma membrane part	58	20.4	1.8e-05	0.0016
GOTERM_CC_FAT	GO:0044451 nucleoplasm part	21	7.4	0.0003	0.016
GOTERM_CC_FAT	GO:0070013 intracellular organelle lumen	46	16.2	0.00031	0.013
GOTERM_CC_FAT	transcription factor complex	12	4.2	0.00036	0.014
GOTERM_CC_FAT	membrane-enclosed lumen	47	16.5	0.00041	0.014
GOTERM_CC_FAT	plasma membrane	78	27.5	0.0015	0.043
GOTERM_CC_FAT	integral to plasma membrane	32	11.3	0.0019	0.05
GOTERM_CC_FAT	intrinsic to plasma membrane	32	11.3	0.0027	0.063
GOTERM_CC_FAT	basolateral plasma membrane	10	3.5	0.0038	0.081
GOTERM_CC_FAT	cytosol	33	11.6	0.0057	0.11
GOTERM_CC_FAT	cell surface	13	4.6	0.0069	0.12
GOTERM_CC_FAT	growth cone	5	1.8	0.009	0.15
GOTERM_CC_FAT	site of polarized growth	5	1.8	0.0096	0.15
GOTERM_CC_FAT	perinuclear region of cytoplasm	11	3.9	0.013	0.18
GOTERM_CC_FAT	cell projection	19	6.7	0.019	0.25
GOTERM_CC_FAT	neuron projection	11	3.9	0.036	0.4
GOTERM_CC_FAT	nucleolus	18	6.3	0.037	0.39
GOTERM_CC_FAT	extrinsic to membrane	14	4.9	0.038	0.39
GOTERM_CC_FAT	caveola	4	1.4	0.044	0.42
GOTERM_CC_FAT	transforming growth factor beta receptor complex	2	0.7	0.045	0.41
GOTERM_CC_FAT	cytoplasmic mRNA processing body	3	1.1	0.047	0.41
GOTERM_CC_FAT	brush border membrane	3	1.1	0.063	0.49
GOTERM_CC_FAT	presynaptic membrane	3	1.1	0.071	0.53

## Sheet: Molecular Function of DEGs
Category	Term	Count	%	P-value	Benjamini
GOTERM_MF_FAT	GO:0030528 transcription regulator activity	62	21.8	1.2e-08	6.4e-06
GOTERM_MF_FAT	GO:0003700 transcription factor activity	46	16.2	3.4e-08	8.7e-06
GOTERM_MF_FAT	GO:0004672 protein kinase activity	30	10.6	6.1e-06	0.001
GOTERM_MF_FAT	GO:0004674 protein serine/threonine kinase activity	23	8.1	3.2e-05	0.0041
GOTERM_MF_FAT	GO:0016564 transcription repressor activity	19	6.7	4.3e-05	0.0044
GOTERM_MF_FAT	sequence-specific DNA binding	27	9.5	0.00012	0.011
GOTERM_MF_FAT	transcription activator activity	21	7.4	0.00014	0.01
GOTERM_MF_FAT	DNA binding	68	23.9	0.00034	0.022
GOTERM_MF_FAT	transcription factor binding	21	7.4	0.0023	0.12
GOTERM_MF_FAT	double-stranded DNA binding	8	2.8	0.0027	0.13
GOTERM_MF_FAT	transforming growth factor beta receptor binding	4	1.4	0.004	0.17
GOTERM_MF_FAT	small conjugating protein ligase activity	10	3.5	0.005	0.19
GOTERM_MF_FAT	sphingolipid binding	3	1.1	0.0053	0.19
GOTERM_MF_FAT	RNA polymerase II transcription factor activity, enhancer binding	5	1.8	0.0066	0.22
GOTERM_MF_FAT	structure-specific DNA binding	9	3.2	0.0072	0.22
GOTERM_MF_FAT	RNA polymerase II transcription factor activity	12	4.2	0.008	0.23
GOTERM_MF_FAT	chromatin binding	9	3.2	0.0087	0.23
GOTERM_MF_FAT	protein domain specific binding	14	4.9	0.012	0.3
GOTERM_MF_FAT	steroid hormone receptor activity	5	1.8	0.015	0.33
GOTERM_MF_FAT	magnesium ion binding	17	6	0.015	0.32
GOTERM_MF_FAT	phosphoprotein phosphatase activity	9	3.2	0.015	0.31
GOTERM_MF_FAT	acid-amino acid ligase activity	10	3.5	0.016	0.32
GOTERM_MF_FAT	calmodulin binding	8	2.8	0.019	0.35
GOTERM_MF_FAT	ubiquitin-protein ligase activity	8	2.8	0.024	0.41
GOTERM_MF_FAT	lysosphingolipid and lysophosphatidic acid receptor activity	3	1.1	0.025	0.41
GOTERM_MF_FAT	enzyme binding	18	6.3	0.025	0.4
GOTERM_MF_FAT	ligand-dependent nuclear receptor activity	5	1.8	0.026	0.39
GOTERM_MF_FAT	specific transcriptional repressor activity	4	1.4	0.032	0.45
GOTERM_MF_FAT	ligase activity, forming carbon-nitrogen bonds	10	3.5	0.036	0.48
GOTERM_MF_FAT	steroid hormone receptor binding	4	1.4	0.037	0.47
GOTERM_MF_FAT	calcium-independent protein kinase C activity	2	0.7	0.038	0.48
GOTERM_MF_FAT	ATP binding	39	13.7	0.04	0.48
GOTERM_MF_FAT	transmembrane receptor protein tyrosine kinase activity	5	1.8	0.041	0.48
GOTERM_MF_FAT	protein tyrosine kinase activity	8	2.8	0.042	0.48
GOTERM_MF_FAT	transmembrane receptor protein serine/threonine kinase activity	3	1.1	0.046	0.5
GOTERM_MF_FAT	transforming growth factor beta receptor activity	3	1.1	0.046	0.5
GOTERM_MF_FAT	adenyl ribonucleotide binding	39	13.7	0.048	0.5
GOTERM_MF_FAT	transcription cofactor activity	13	4.6	0.05	0.51
GOTERM_MF_FAT	protein tyrosine phosphatase activity	6	2.1	0.051	0.51
GOTERM_MF_FAT	purine ribonucleotide binding	46	16.2	0.053	0.51
GOTERM_MF_FAT	ribonucleotide binding	46	16.2	0.053	0.51
GOTERM_MF_FAT	glycosaminoglycan binding	7	2.5	0.054	0.51
GOTERM_MF_FAT	transcription coactivator activity	9	3.2	0.056	0.52
GOTERM_MF_FAT	SMAD binding	4	1.4	0.059	0.53
GOTERM_MF_FAT	nuclear hormone receptor binding	5	1.8	0.062	0.53
GOTERM_MF_FAT	RNA binding	21	7.4	0.065	0.54
GOTERM_MF_FAT	transition metal ion binding	65	22.9	0.069	0.56
GOTERM_MF_FAT	purine nucleoside binding	40	14.1	0.075	0.58
GOTERM_MF_FAT	JUN kinase binding	2	0.7	0.075	0.58
GOTERM_MF_FAT	beta-N-acetylglucosaminylglycopeptide beta-1,4-galactosyltransferase activity	2	0.7	0.075	0.58
GOTERM_MF_FAT	polysaccharide binding	7	2.5	0.078	0.58
GOTERM_MF_FAT	pattern binding	7	2.5	0.078	0.58
GOTERM_MF_FAT	nucleoside binding	40	14.1	0.081	0.59
GOTERM_MF_FAT	cytokine activity	8	2.8	0.084	0.6
GOTERM_MF_FAT	nucleotide binding	53	18.7	0.088	0.61
GOTERM_MF_FAT	adenyl nucleotide binding	39	13.7	0.088	0.6
GOTERM_MF_FAT	androgen receptor binding	3	1.1	0.089	0.6
GOTERM_MF_FAT	hormone receptor binding	5	1.8	0.091	0.6
GOTERM_MF_FAT	SUMO ligase activity	2	0.7	0.093	0.6
GOTERM_MF_FAT	purine nucleotide binding	46	16.2	0.094	0.59
GOTERM_MF_FAT	promoter binding	4	1.4	0.098	0.61
GOTERM_MF_FAT	zinc ion binding	54	19	0.098	0.6
GOTERM_MF_FAT	metal ion binding	91	32	0.099	0.6

## Sheet: KEGG Pathways of DEGs
Category	Term	Count	%	P-value	Benjamini
KEGG_PATHWAY	hsa05200: Pathways in cancer	24	8.5	4e-06	0.00041
KEGG_PATHWAY	hsa05222: Small cell lung cancer	11	3.9	3.6e-05	0.0019
KEGG_PATHWAY	hsa04012: ErbB signaling pathway	11	3.9	4.9e-05	0.0017
KEGG_PATHWAY	hsa05220: Chronic myeloid leukemia	10	3.5	8.4e-05	0.0022
KEGG_PATHWAY	hsa04010: MAPK signaling pathway	17	6	0.00082	0.017
KEGG_PATHWAY	Apoptosis	9	3.2	0.0013	0.022
KEGG_PATHWAY	Jak-STAT signaling pathway	12	4.2	0.0015	0.022
KEGG_PATHWAY	Prostate cancer	9	3.2	0.0015	0.019
KEGG_PATHWAY	Renal cell carcinoma	8	2.8	0.0016	0.018
KEGG_PATHWAY	Ubiquitin mediated proteolysis	11	3.9	0.002	0.02
KEGG_PATHWAY	Colorectal cancer	8	2.8	0.0045	0.042
KEGG_PATHWAY	Chemokine signaling pathway	12	4.2	0.0063	0.053
KEGG_PATHWAY	mTOR signaling pathway	6	2.1	0.0088	0.069
KEGG_PATHWAY	Focal adhesion	12	4.2	0.011	0.076
KEGG_PATHWAY	Neurotrophin signaling pathway	9	3.2	0.011	0.076
KEGG_PATHWAY	Acute myeloid leukemia	6	2.1	0.014	0.087
KEGG_PATHWAY	NOD-like receptor signaling pathway	6	2.1	0.018	0.11
KEGG_PATHWAY	Insulin signaling pathway	9	3.2	0.018	0.1
KEGG_PATHWAY	Gap junction	7	2.5	0.022	0.12
KEGG_PATHWAY	Long-term potentiation	6	2.1	0.026	0.13
KEGG_PATHWAY	Fc gamma R-mediated phagocytosis	7	2.5	0.03	0.14
KEGG_PATHWAY	Pancreatic cancer	6	2.1	0.032	0.14
KEGG_PATHWAY	GnRH signaling pathway	7	2.5	0.034	0.14
KEGG_PATHWAY	Cell cycle	8	2.8	0.035	0.14
KEGG_PATHWAY	Endocytosis	10	3.5	0.038	0.15
KEGG_PATHWAY	T cell receptor signaling pathway	7	2.5	0.051	0.19
KEGG_PATHWAY	Neuroactive ligand-receptor interaction	12	4.2	0.051	0.18
KEGG_PATHWAY	TGF-beta signaling pathway	6	2.1	0.064	0.22
KEGG_PATHWAY	Melanoma	5	1.8	0.098	0.31
KEGG_PATHWAY	Axon guidance	7	2.5	0.1	0.31
