# Supplementary material for: Potential Diagnostic and Prognostic Utility of miR-141, miR-181b1, and miR-23b in Breast Cancer
Source: Int J Mol Sci. 2020 Nov 14;21(22):8589. doi: 10.3390/ijms21228589 (PMC7697480; doi:10.3390/ijms21228589)
Supplement: Supplementary file 1 [file ijms-21-08589-s001.zip › supplementary files/supplementary material 3.xlsx]

## Sheet: Cytoscape 11 modules (clusters)
MCODE_Cluster	MCODE_Node_Status	MCODE_Score	name	shared name
Cluster 3	Clustered	4.18182	GRB2	GRB2
Cluster 4	Clustered	3.66667	CBL	CBL
	Unclustered	5	TSC1	TSC1
	Unclustered	3.77778	RHEB	RHEB
	Unclustered	5	FKBP1A	FKBP1A
	Unclustered	5	TGFBR1	TGFBR1
Cluster 4	Clustered	3	NRXN1	NRXN1
	Unclustered	0.833333	NLGN4X	NLGN4X
Cluster 7	Clustered	2.85714	XIAP	XIAP
	Unclustered	2.4	CASP7	CASP7
	Unclustered	2.2	GAB1	GAB1
	Unclustered	3	DNAJC3	DNAJC3
	Unclustered	3	HSP90B1	HSP90B1
	Unclustered	3.73333	TGFBR2	TGFBR2
Cluster 3	Clustered	4.18182	RPS6KB1	RPS6KB1
	Unclustered	2.2	ARF6	ARF6
	Unclustered	0.4	SPAG9	SPAG9
Cluster 4	Seed	3.73333	ERBB4	ERBB4
	Unclustered	1.06667	LATS1	LATS1
	Unclustered	1.06667	WWTR1	WWTR1
	Unclustered	2.7	EPHB2	EPHB2
	Unclustered	2.4	TIAM1	TIAM1
Cluster 3	Clustered	4.28571	STAT5B	STAT5B
Cluster 2	Clustered	5.16667	IL2	IL2
Cluster 2	Clustered	5	KDM6A	KDM6A
Cluster 6	Clustered	3.36364	KMT2C	KMT2C
	Unclustered	3	MAP2K4	MAP2K4
	Unclustered	3.46667	MAP3K1	MAP3K1
Cluster 6	Clustered	3.73333	KMT2A	KMT2A
	Unclustered	1.66667	CASP10	CASP10
	Unclustered	1.06667	PRLR	PRLR
Cluster 1	Clustered	9	UBE2D1	UBE2D1
Cluster 3	Clustered	4.52381	ETS1	ETS1
	Unclustered	2	PAX5	PAX5
	Unclustered	3.07692	CREB1	CREB1
	Unclustered	3.2381	RPS6KA3	RPS6KA3
Cluster 6	Clustered	3.88889	H2AFZ	H2AFZ
Cluster 2	Clustered	5	CTCF	CTCF
Cluster 4	Clustered	3	EPN1	EPN1
Cluster 4	Clustered	3	REPS2	REPS2
	Unclustered	2	PHLPP2	PHLPP2
Cluster 3	Clustered	4.02778	AKT3	AKT3
Cluster 8	Clustered	1.82143	TGFB2	TGFB2
Cluster 1	Clustered	9	UBE2D3	UBE2D3
	Unclustered	5	MET	MET
Cluster 3	Clustered	4	NCOA2	NCOA2
	Unclustered	2	CARM1	CARM1
Cluster 1	Clustered	9	UBE2B	UBE2B
	Unclustered	0.666667	CDON	CDON
Cluster 3	Clustered	4	PTCH1	PTCH1
Cluster 1	Clustered	9	ZNRF2	ZNRF2
	Unclustered	2	LIN28A	LIN28A
Cluster 5	Clustered	3	SALL4	SALL4
Cluster 3	Clustered	3.86029	PTEN	PTEN
Cluster 1	Clustered	9	CUL3	CUL3
Cluster 4	Clustered	3	RIMS1	RIMS1
Cluster 4	Clustered	3	PPFIA1	PPFIA1
Cluster 2	Clustered	6	CXCL12	CXCL12
Cluster 2	Clustered	6	CXCL9	CXCL9
Cluster 5	Clustered	2.88462	KAT2B	KAT2B
Cluster 1	Clustered	9	CBLB	CBLB
	Unclustered	2.7	YWHAG	YWHAG
Cluster 3	Clustered	4	CDC25B	CDC25B
Cluster 7	Clustered	2.4	TNFAIP3	TNFAIP3
	Unclustered	2.55556	NOTCH2	NOTCH2
Cluster 3	Clustered	4.28571	JAG1	JAG1
Cluster 3	Clustered	4	RB1CC1	RB1CC1
	Unclustered	0.666667	HEXIM1	HEXIM1
	Unclustered	0.333333	CCNT2	CCNT2
	Unclustered	5	EPHA2	EPHA2
Cluster 11	Clustered	1.06667	B4GALT1	B4GALT1
	Unclustered	1.66667	ST3GAL3	ST3GAL3
	Unclustered	0.928571	WHSC1	WHSC1
	Unclustered	1.45263	ATM	ATM
Cluster 3	Clustered	4.7619	HTR2A	HTR2A
Cluster 3	Clustered	4.7619	GRM5	GRM5
Cluster 2	Clustered	5	RBBP7	RBBP7
	Unclustered	3	SPRY4	SPRY4
	Unclustered	1.31818	CHUK	CHUK
Cluster 5	Clustered	3	TCF12	TCF12
	Unclustered	0.4	LMO1	LMO1
	Unclustered	4	SETD8	SETD8
	Unclustered	1.60714	PRKACB	PRKACB
Cluster 4	Clustered	3	DNAJC6	DNAJC6
	Unclustered	1.4	RAD21	RAD21
Cluster 3	Clustered	4	PPARGC1A	PPARGC1A
	Unclustered	1.2	SATB2	SATB2
Cluster 9	Clustered	1.82143	PIAS1	PIAS1
	Unclustered	0.5	SEC23IP	SEC23IP
	Unclustered	0.4	SEC23A	SEC23A
	Unclustered	3	CDK8	CDK8
	Unclustered	0	IPMK	IPMK
	Unclustered	2	GPC2	GPC2
Cluster 8	Clustered	2.2	VCAN	VCAN
	Unclustered	0.5	RSAD2	RSAD2
	Unclustered	0.666667	SAMHD1	SAMHD1
Cluster 2	Clustered	6	ADCY1	ADCY1
	Unclustered	3	MAP4K4	MAP4K4
	Unclustered	5	TJP1	TJP1
	Unclustered	2.4	PRDM1	PRDM1
	Unclustered	1.85714	HEY2	HEY2
Cluster 5	Clustered	2.7	GATA6	GATA6
Cluster 9	Clustered	2	SATB1	SATB1
Cluster 7	Seed	3	TAB3	TAB3
	Unclustered	0.666667	SIK3	SIK3
	Unclustered	0.5	CAB39	CAB39
Cluster 1	Clustered	9	UBE2O	UBE2O
Cluster 9	Seed	2.2	SOCS6	SOCS6
Cluster 9	Clustered	2	SOCS5	SOCS5
Cluster 5	Clustered	2.85714	SPP1	SPP1
Cluster 2	Clustered	6	S1PR1	S1PR1
	Unclustered	1.66667	ITGA6	ITGA6
	Unclustered	0	TNKS2	TNKS2
Cluster 1	Clustered	9	FBXO32	FBXO32
Cluster 9	Clustered	2	SAFB	SAFB
	Unclustered	1.66667	DLC1	DLC1
	Unclustered	2.10256	TNS1	TNS1
Cluster 2	Clustered	5	RARB	RARB
	Unclustered	1.60714	PRKCE	PRKCE
	Unclustered	0.5	CBX7	CBX7
Cluster 2	Clustered	6	LPAR1	LPAR1
Cluster 2	Clustered	6	CNR1	CNR1
	Unclustered	2	MYH10	MYH10
	Unclustered	0.666667	PAK2	PAK2
	Unclustered	0	HS6ST2	HS6ST2
	Unclustered	2	PPP1R12A	PPP1R12A
Cluster 3	Clustered	4	E2F3	E2F3
	Unclustered	3	RAP1A	RAP1A
	Unclustered	0.952381	TCF7L2	TCF7L2
	Unclustered	2.66667	TNRC6A	TNRC6A
Cluster 2	Seed	6	LPAR3	LPAR3
	Unclustered	1.46667	PRKCD	PRKCD
	Unclustered	0.285714	CBFA2T3	CBFA2T3
	Unclustered	0.5	PITX2	PITX2
	Unclustered	0.333333	TFAP2C	TFAP2C
	Unclustered	1.06667	RORA	RORA
	Unclustered	1.2	BCL2	BCL2
	Unclustered	4	IL1A	IL1A
Cluster 11	Clustered	0.952381	LAMP1	LAMP1
Cluster 11	Seed	1.06667	DNAJC13	DNAJC13
	Unclustered	3	SUPT6H	SUPT6H
	Unclustered	0.666667	RAB10	RAB10
	Unclustered	1.4	AP1G1	AP1G1
Cluster 2	Clustered	5	NMBR	NMBR
Cluster 3	Clustered	4	IL6R	IL6R
Cluster 5	Clustered	2.87719	FGF2	FGF2
	Unclustered	2	GNA13	GNA13
	Unclustered	3	FBXL2	FBXL2
Cluster 5	Clustered	2.7	FUT4	FUT4
Cluster 1	Clustered	9	RNF34	RNF34
Cluster 1	Seed	9	RBBP6	RBBP6
	Unclustered	1.66667	PTGER4	PTGER4
	Unclustered	1.4	ATXN3	ATXN3
	Unclustered	1.66667	ATXN7	ATXN7
	Unclustered	2	CNKSR2	CNKSR2
Cluster 3	Seed	4.7619	GNRHR	GNRHR
	Unclustered	2	CALCR	CALCR
	Unclustered	0.666667	PIP4K2B	PIP4K2B
	Unclustered	2	POU2F1	POU2F1
	Unclustered	0.785714	ESRP1	ESRP1
	Unclustered	1.66667	HNRNPF	HNRNPF
Cluster 3	Clustered	4	THRB	THRB
	Unclustered	0.5	ELF2	ELF2
	Unclustered	0.666667	CNN2	CNN2
Cluster 5	Clustered	3	TNFAIP6	TNFAIP6
	Unclustered	0.666667	SLC2A3	SLC2A3
	Unclustered	0.666667	TRIM14	TRIM14
	Unclustered	0	MT2A	MT2A
	Unclustered	0.5	KPNB1	KPNB1
	Unclustered	1.2	ATXN1	ATXN1
	Unclustered	3	RRAS2	RRAS2
	Unclustered	1.4	NKX2-1	NKX2-1
	Unclustered	1.4	CDC14A	CDC14A
Cluster 4	Clustered	3	ERC2	ERC2
	Unclustered	2	WBP2	WBP2
Cluster 3	Clustered	4	PIAS2	PIAS2
Cluster 5	Seed	3.2381	ZEB2	ZEB2
Cluster 3	Clustered	3.88889	ZEB1	ZEB1
	Unclustered	2	DDX3X	DDX3X
	Unclustered	1.4	TOP1	TOP1
	Unclustered	0.666667	ZNF652	ZNF652
	Unclustered	2	GJC1	GJC1
	Unclustered	2	MARCKSL1	MARCKSL1
	Unclustered	0.5	SLC12A2	SLC12A2
	Unclustered	1.4	MBNL1	MBNL1
	Unclustered	2	PER3	PER3
	Unclustered	1.4	BHLHE40	BHLHE40
	Unclustered	2	PDE5A	PDE5A
	Unclustered	0	PEAK1	PEAK1
	Unclustered	2	CELF2	CELF2
	Unclustered	1.66667	TOX3	TOX3
	Unclustered	0	ADAM23	ADAM23
Cluster 5	Clustered	3.14286	CCL7	CCL7
Cluster 8	Clustered	2	HAS2	HAS2
	Unclustered	0	COL4A1	COL4A1
	Unclustered	0	MYBL1	MYBL1
	Unclustered	0.4	SLC4A4	SLC4A4
	Unclustered	0.5	CAMTA1	CAMTA1
	Unclustered	0.5	HMGB2	HMGB2
	Unclustered	0	TCERG1	TCERG1
	Unclustered	0	PHF20L1	PHF20L1
Cluster 3	Clustered	4	CDKN3	CDKN3
	Unclustered	0.5	GTSE1	GTSE1
	Unclustered	0.5	PRR11	PRR11
	Unclustered	0	TMOD2	TMOD2
	Unclustered	2	ERBB2IP	ERBB2IP
	Unclustered	0	TMPO	TMPO
	Unclustered	1.66667	BRD3	BRD3
	Unclustered	3	FOXP1	FOXP1
	Unclustered	1.06667	FOXP2	FOXP2
	Unclustered	0.666667	SLC16A7	SLC16A7
	Unclustered	0.666667	ATP2B2	ATP2B2
	Unclustered	0	CLDN12	CLDN12
	Unclustered	0	EPSTI1	EPSTI1
	Unclustered	0	SIX4	SIX4
	Unclustered	0	CERS6	CERS6
	Unclustered	0.5	FAM134C	FAM134C
	Unclustered	0.333333	SCUBE2	SCUBE2
	Unclustered	0.285714	WDFY3	WDFY3
	Unclustered	0.5	ENTPD5	ENTPD5
	Unclustered	0	PTBP3	PTBP3
	Unclustered	2.2	PROX1	PROX1
	Unclustered	0	MACC1	MACC1
	Unclustered	2	CNOT6L	CNOT6L
	Unclustered	0.666667	ATP2B1	ATP2B1
	Unclustered	0.4	ZIC1	ZIC1
Cluster 10	Clustered	2	SLC7A11	SLC7A11
Cluster 10	Clustered	2	SLC1A1	SLC1A1
	Unclustered	0.666667	ZAK	ZAK
	Unclustered	2	RBM47	RBM47
	Unclustered	1.66667	SEMA6A	SEMA6A
	Unclustered	0.5	G3BP2	G3BP2
	Unclustered	0	PPM1E	PPM1E
	Unclustered	0.666667	ANKHD1	ANKHD1
	Unclustered	0	ST8SIA4	ST8SIA4
	Unclustered	0.4	ALDH1A2	ALDH1A2
	Unclustered	0	ZNF395	ZNF395
	Unclustered	2	NFASC	NFASC
Cluster 10	Seed	2	SLC6A14	SLC6A14
	Unclustered	0	LRBA	LRBA
	Unclustered	0	TUSC2	TUSC2
	Unclustered	1.4	LIN28B	LIN28B
	Unclustered	0.666667	NEK6	NEK6
	Unclustered	2	UNC5C	UNC5C
	Unclustered	0	TOM1L1	TOM1L1
	Unclustered	0	HIPK3	HIPK3
	Unclustered	0.666667	TRPM7	TRPM7
	Unclustered	0.333333	NFIA	NFIA
	Unclustered	0	PGRMC2	PGRMC2
	Unclustered	4	MRC1	MRC1
	Unclustered	2	HMBS	HMBS
	Unclustered	0.4	BCLAF1	BCLAF1
	Unclustered	0	RBM33	RBM33
	Unclustered	0	FNDC3B	FNDC3B
	Unclustered	0.666667	E2F5	E2F5
	Unclustered	0.4	KHDRBS3	KHDRBS3
	Unclustered	2	PLAG1	PLAG1
	Unclustered	0	UQCRFS1	UQCRFS1
	Unclustered	0	KLF6	KLF6
	Unclustered	0.666667	ZBTB4	ZBTB4
	Unclustered	0	TSHZ3	TSHZ3
	Unclustered	2	TRDMT1	TRDMT1
	Unclustered	1.66667	ABL2	ABL2
	Unclustered	0	EGR3	EGR3
	Unclustered	0	HNF4G	HNF4G
	Unclustered	0	TET3	TET3
	Unclustered	0	ZFP36L1	ZFP36L1
	Unclustered	2	HOXD10	HOXD10
	Unclustered	0.5	PTPRG	PTPRG
	Unclustered	0	KIAA0922	KIAA0922
	Unclustered	0	MAP7	MAP7
	Unclustered	0	RASSF8	RASSF8
	Unclustered	0	HOXC8	HOXC8
	Unclustered	0	ZCCHC3	ZCCHC3
	Unclustered	0	VRK2	VRK2
	Unclustered	0	ERG	ERG

## Sheet: Module (cluster) 1
Biological process (BP)									Cellular components (CC)								Molecular function (MF)								Pathway enrichmnet KEGG
#term ID	term description	observed gene count	background gene count	false discovery rate	matching proteins in your network (IDs)	matching proteins in your network (labels)			#term ID	term description	observed gene count	background gene count	false discovery rate	matching proteins in your network (IDs)	matching proteins in your network (labels)		#term ID	term description	observed gene count	background gene count	false discovery rate	matching proteins in your network (IDs)	matching proteins in your network (labels)		#term ID	term description	observed gene count	background gene count	false discovery rate	matching proteins in your network (IDs)	matching proteins in your network (labels)
GO:0000209	protein polyubiquitination	9	240	4.39e-14	ENSP00000264414,ENSP00000265339,ENSP00000317872,ENSP00000323687,ENSP00000323879,ENSP00000349722,ENSP00000363019,ENSP00000376258,ENSP00000428205	CUL3,FBXO32,RBBP6,RNF34,UBE2B,UBE2D1,UBE2D3,UBE2O,ZNRF2			GO:0005654	nucleoplasm	9	3446	0.00016	ENSP00000264122,ENSP00000264414,ENSP00000265339,ENSP00000317872,ENSP00000323687,ENSP00000349722,ENSP00000363019,ENSP00000376258,ENSP00000428205	CBLB,CUL3,FBXO32,RBBP6,RNF34,UBE2B,UBE2D1,UBE2D3,UBE2O		GO:0004842	ubiquitin-protein transferase activity	9	370	1.95e-13	ENSP00000264122,ENSP00000265339,ENSP00000317872,ENSP00000323687,ENSP00000323879,ENSP00000349722,ENSP00000363019,ENSP00000376258,ENSP00000428205	CBLB,FBXO32,RBBP6,RNF34,UBE2B,UBE2D1,UBE2D3,UBE2O,ZNRF2		hsa04120	Ubiquitin mediated proteolysis	5	134	3.7e-08	ENSP00000264122,ENSP00000264414,ENSP00000265339,ENSP00000323687,ENSP00000363019	CBLB,CUL3,UBE2B,UBE2D1,UBE2O
GO:0016567	protein ubiquitination	10	645	4.84e-13	ENSP00000264122,ENSP00000264414,ENSP00000265339,ENSP00000317872,ENSP00000323687,ENSP00000323879,ENSP00000349722,ENSP00000363019,ENSP00000376258,ENSP00000428205	CBLB,CUL3,FBXO32,RBBP6,RNF34,UBE2B,UBE2D1,UBE2D3,UBE2O,ZNRF2			GO:0000151	ubiquitin ligase complex	4	285	0.00034	ENSP00000264414,ENSP00000265339,ENSP00000363019,ENSP00000428205	CUL3,FBXO32,UBE2B,UBE2D1		GO:0061630	ubiquitin protein ligase activity	6	215	7.43e-09	ENSP00000264122,ENSP00000265339,ENSP00000317872,ENSP00000323687,ENSP00000323879,ENSP00000376258	CBLB,RBBP6,RNF34,UBE2B,UBE2O,ZNRF2
GO:0006511	ubiquitin-dependent protein catabolic process	7	461	5.66e-08	ENSP00000264414,ENSP00000265339,ENSP00000317872,ENSP00000323879,ENSP00000349722,ENSP00000363019,ENSP00000376258	CUL3,RBBP6,RNF34,UBE2B,UBE2D1,UBE2D3,ZNRF2			GO:0005829	cytosol	9	4958	0.00075	ENSP00000264122,ENSP00000264414,ENSP00000317872,ENSP00000323687,ENSP00000323879,ENSP00000349722,ENSP00000363019,ENSP00000376258,ENSP00000428205	CBLB,CUL3,FBXO32,RBBP6,RNF34,UBE2D1,UBE2D3,UBE2O,ZNRF2		GO:0061631	ubiquitin conjugating enzyme activity	4	29	1.59e-08	ENSP00000265339,ENSP00000323687,ENSP00000349722,ENSP00000363019	UBE2B,UBE2D1,UBE2D3,UBE2O
GO:0043161	proteasome-mediated ubiquitin-dependent protein catabolic process	6	257	8.2e-08	ENSP00000264414,ENSP00000265339,ENSP00000323879,ENSP00000349722,ENSP00000363019,ENSP00000376258	CUL3,RNF34,UBE2B,UBE2D1,UBE2D3,ZNRF2			GO:0044446	intracellular organelle part	10	8882	0.0042	ENSP00000264122,ENSP00000264414,ENSP00000265339,ENSP00000317872,ENSP00000323687,ENSP00000323879,ENSP00000349722,ENSP00000363019,ENSP00000376258,ENSP00000428205	CBLB,CUL3,FBXO32,RBBP6,RNF34,UBE2B,UBE2D1,UBE2D3,UBE2O,ZNRF2		GO:0031625	ubiquitin protein ligase binding	4	311	8.1e-05	ENSP00000264414,ENSP00000265339,ENSP00000323687,ENSP00000376258	CUL3,RNF34,UBE2B,UBE2O
GO:0006508	proteolysis	8	1203	3.31e-07	ENSP00000264122,ENSP00000264414,ENSP00000265339,ENSP00000317872,ENSP00000323879,ENSP00000349722,ENSP00000363019,ENSP00000376258	CBLB,CUL3,RBBP6,RNF34,UBE2B,UBE2D1,UBE2D3,ZNRF2			GO:0043231	intracellular membrane-bounded organelle	10	10365	0.015	ENSP00000264122,ENSP00000264414,ENSP00000265339,ENSP00000317872,ENSP00000323687,ENSP00000323879,ENSP00000349722,ENSP00000363019,ENSP00000376258,ENSP00000428205	CBLB,CUL3,FBXO32,RBBP6,RNF34,UBE2B,UBE2D1,UBE2D3,UBE2O,ZNRF2		GO:0019899	enzyme binding	6	2197	0.0013	ENSP00000264122,ENSP00000264414,ENSP00000265339,ENSP00000317872,ENSP00000323687,ENSP00000376258	CBLB,CUL3,RBBP6,RNF34,UBE2B,UBE2O
GO:0070936	protein K48-linked ubiquitination	4	49	3.65e-07	ENSP00000265339,ENSP00000349722,ENSP00000363019,ENSP00000376258	RNF34,UBE2B,UBE2D1,UBE2D3			GO:0031461	cullin-RING ubiquitin ligase complex	2	167	0.0238	ENSP00000264414,ENSP00000428205	CUL3,FBXO32		GO:0043167	ion binding	8	6066	0.0089	ENSP00000264122,ENSP00000265339,ENSP00000317872,ENSP00000323687,ENSP00000323879,ENSP00000349722,ENSP00000363019,ENSP00000376258	CBLB,RBBP6,RNF34,UBE2B,UBE2D1,UBE2D3,UBE2O,ZNRF2
GO:0006513	protein monoubiquitination	4	61	7.48e-07	ENSP00000264414,ENSP00000265339,ENSP00000323687,ENSP00000349722	CUL3,UBE2B,UBE2D3,UBE2O			GO:0005737	cytoplasm	10	11238	0.0274	ENSP00000264122,ENSP00000264414,ENSP00000265339,ENSP00000317872,ENSP00000323687,ENSP00000323879,ENSP00000349722,ENSP00000363019,ENSP00000376258,ENSP00000428205	CBLB,CUL3,FBXO32,RBBP6,RNF34,UBE2B,UBE2D1,UBE2D3,UBE2O,ZNRF2		GO:0005524	ATP binding	4	1462	0.0186	ENSP00000265339,ENSP00000323687,ENSP00000349722,ENSP00000363019	UBE2B,UBE2D1,UBE2D3,UBE2O
GO:0051649	establishment of localization in cell	6	1616	0.001	ENSP00000264122,ENSP00000264414,ENSP00000265339,ENSP00000323687,ENSP00000349722,ENSP00000363019	CBLB,CUL3,UBE2B,UBE2D1,UBE2D3,UBE2O			GO:0016604	nuclear body	3	742	0.0335	ENSP00000317872,ENSP00000323687,ENSP00000376258	RBBP6,RNF34,UBE2O		GO:0043168	anion binding	5	2696	0.023	ENSP00000265339,ENSP00000323687,ENSP00000349722,ENSP00000363019,ENSP00000376258	RNF34,UBE2B,UBE2D1,UBE2D3,UBE2O
GO:0070979	protein K11-linked ubiquitination	2	29	0.0021	ENSP00000265339,ENSP00000349722	UBE2B,UBE2D3
GO:0031145	anaphase-promoting complex-dependent catabolic process	2	35	0.0028	ENSP00000264414,ENSP00000363019	CUL3,UBE2D1
GO:0070534	protein K63-linked ubiquitination	2	35	0.0028	ENSP00000265339,ENSP00000323687	UBE2B,UBE2O
GO:0046907	intracellular transport	5	1390	0.0055	ENSP00000264122,ENSP00000264414,ENSP00000323687,ENSP00000349722,ENSP00000363019	CBLB,CUL3,UBE2D1,UBE2D3,UBE2O
GO:0051172	negative regulation of nitrogen compound metabolic process	6	2307	0.0056	ENSP00000264122,ENSP00000264414,ENSP00000265339,ENSP00000349722,ENSP00000363019,ENSP00000376258	CBLB,CUL3,RNF34,UBE2B,UBE2D1,UBE2D3
GO:0001701	in utero embryonic development	3	306	0.0062	ENSP00000264414,ENSP00000265339,ENSP00000317872	CUL3,RBBP6,UBE2B
GO:0051865	protein autoubiquitination	2	59	0.0062	ENSP00000265339,ENSP00000349722	UBE2B,UBE2D3
GO:0031324	negative regulation of cellular metabolic process	6	2463	0.0072	ENSP00000264122,ENSP00000264414,ENSP00000265339,ENSP00000349722,ENSP00000363019,ENSP00000376258	CBLB,CUL3,RNF34,UBE2B,UBE2D1,UBE2D3
GO:0051785	positive regulation of nuclear division	2	66	0.0072	ENSP00000264414,ENSP00000265339	CUL3,UBE2B
GO:0006625	protein targeting to peroxisome	2	68	0.0073	ENSP00000349722,ENSP00000363019	UBE2D1,UBE2D3
GO:0033554	cellular response to stress	5	1553	0.0073	ENSP00000264414,ENSP00000265339,ENSP00000317872,ENSP00000349722,ENSP00000376258	CUL3,RBBP6,RNF34,UBE2B,UBE2D3
GO:0051303	establishment of chromosome localization	2	72	0.0073	ENSP00000264414,ENSP00000265339	CUL3,UBE2B
GO:0010605	negative regulation of macromolecule metabolic process	6	2558	0.0074	ENSP00000264122,ENSP00000264414,ENSP00000265339,ENSP00000349722,ENSP00000363019,ENSP00000376258	CBLB,CUL3,RNF34,UBE2B,UBE2D1,UBE2D3
GO:0072594	establishment of protein localization to organelle	3	396	0.0097	ENSP00000264122,ENSP00000349722,ENSP00000363019	CBLB,UBE2D1,UBE2D3
GO:0030509	BMP signaling pathway	2	92	0.0105	ENSP00000349722,ENSP00000363019	UBE2D1,UBE2D3
GO:0031398	positive regulation of protein ubiquitination	2	113	0.0146	ENSP00000264414,ENSP00000363019	CUL3,UBE2D1
GO:0051171	regulation of nitrogen compound metabolic process	8	5827	0.0146	ENSP00000264122,ENSP00000264414,ENSP00000265339,ENSP00000317872,ENSP00000323687,ENSP00000349722,ENSP00000363019,ENSP00000376258	CBLB,CUL3,RBBP6,RNF34,UBE2B,UBE2D1,UBE2D3,UBE2O
GO:0080090	regulation of primary metabolic process	8	5982	0.0174	ENSP00000264122,ENSP00000264414,ENSP00000265339,ENSP00000317872,ENSP00000323687,ENSP00000349722,ENSP00000363019,ENSP00000376258	CBLB,CUL3,RBBP6,RNF34,UBE2B,UBE2D1,UBE2D3,UBE2O
GO:1902532	negative regulation of intracellular signal transduction	3	514	0.0179	ENSP00000264414,ENSP00000265339,ENSP00000376258	CUL3,RNF34,UBE2B
GO:0009968	negative regulation of signal transduction	4	1160	0.018	ENSP00000264122,ENSP00000264414,ENSP00000265339,ENSP00000376258	CBLB,CUL3,RNF34,UBE2B
GO:0031323	regulation of cellular metabolic process	8	6082	0.018	ENSP00000264122,ENSP00000264414,ENSP00000265339,ENSP00000317872,ENSP00000323687,ENSP00000349722,ENSP00000363019,ENSP00000376258	CBLB,CUL3,RBBP6,RNF34,UBE2B,UBE2D1,UBE2D3,UBE2O
GO:0045892	negative regulation of transcription, DNA-templated	4	1169	0.018	ENSP00000264414,ENSP00000265339,ENSP00000349722,ENSP00000363019	CUL3,UBE2B,UBE2D1,UBE2D3
GO:0060255	regulation of macromolecule metabolic process	8	6072	0.018	ENSP00000264122,ENSP00000264414,ENSP00000265339,ENSP00000317872,ENSP00000323687,ENSP00000349722,ENSP00000363019,ENSP00000376258	CBLB,CUL3,RBBP6,RNF34,UBE2B,UBE2D1,UBE2D3,UBE2O
GO:0051716	cellular response to stimulus	8	6212	0.0198	ENSP00000264122,ENSP00000264414,ENSP00000265339,ENSP00000317872,ENSP00000349722,ENSP00000363019,ENSP00000376258,ENSP00000428205	CBLB,CUL3,FBXO32,RBBP6,RNF34,UBE2B,UBE2D1,UBE2D3
GO:0007166	cell surface receptor signaling pathway	5	2198	0.0215	ENSP00000264122,ENSP00000264414,ENSP00000265339,ENSP00000349722,ENSP00000363019	CBLB,CUL3,UBE2B,UBE2D1,UBE2D3
GO:0051253	negative regulation of RNA metabolic process	4	1303	0.0229	ENSP00000264414,ENSP00000265339,ENSP00000349722,ENSP00000363019	CUL3,UBE2B,UBE2D1,UBE2D3
GO:0098813	nuclear chromosome segregation	2	196	0.0297	ENSP00000264414,ENSP00000265339	CUL3,UBE2B
GO:0007167	enzyme linked receptor protein signaling pathway	3	698	0.0307	ENSP00000264122,ENSP00000349722,ENSP00000363019	CBLB,UBE2D1,UBE2D3
GO:0032268	regulation of cellular protein metabolic process	5	2486	0.0318	ENSP00000264122,ENSP00000264414,ENSP00000265339,ENSP00000363019,ENSP00000376258	CBLB,CUL3,RNF34,UBE2B,UBE2D1
GO:0006974	cellular response to DNA damage stimulus	3	749	0.035	ENSP00000265339,ENSP00000317872,ENSP00000349722	RBBP6,UBE2B,UBE2D3
GO:0006259	DNA metabolic process	3	773	0.0378	ENSP00000265339,ENSP00000317872,ENSP00000349722	RBBP6,UBE2B,UBE2D3
GO:0048583	regulation of response to stimulus	6	3882	0.0379	ENSP00000264122,ENSP00000264414,ENSP00000265339,ENSP00000323687,ENSP00000376258,ENSP00000428205	CBLB,CUL3,FBXO32,RNF34,UBE2B,UBE2O
GO:0000122	negative regulation of transcription by RNA polymerase II	3	809	0.0416	ENSP00000264414,ENSP00000349722,ENSP00000363019	CUL3,UBE2D1,UBE2D3
GO:0031647	regulation of protein stability	2	251	0.042	ENSP00000264414,ENSP00000265339	CUL3,UBE2B
GO:0006886	intracellular protein transport	3	836	0.0437	ENSP00000264122,ENSP00000349722,ENSP00000363019	CBLB,UBE2D1,UBE2D3
GO:2000112	regulation of cellular macromolecule biosynthetic process	6	4050	0.044	ENSP00000264414,ENSP00000265339,ENSP00000317872,ENSP00000323687,ENSP00000349722,ENSP00000363019	CUL3,RBBP6,UBE2B,UBE2D1,UBE2D3,UBE2O
GO:0000280	nuclear division	2	268	0.0453	ENSP00000264414,ENSP00000265339	CUL3,UBE2B
GO:0090068	positive regulation of cell cycle process	2	273	0.0464	ENSP00000264414,ENSP00000265339	CUL3,UBE2B
GO:0019219	regulation of nucleobase-containing compound metabolic process	6	4133	0.0474	ENSP00000264414,ENSP00000265339,ENSP00000317872,ENSP00000323687,ENSP00000349722,ENSP00000363019	CUL3,RBBP6,UBE2B,UBE2D1,UBE2D3,UBE2O
GO:0031399	regulation of protein modification process	4	1747	0.0476	ENSP00000264122,ENSP00000264414,ENSP00000265339,ENSP00000363019	CBLB,CUL3,UBE2B,UBE2D1

## Sheet: Module (cluster) 2
Biological process (BP)								Cellular Component (CC)								Molecular Function (MF)								Pathway enrichmnet KEGG
#term ID	term description	observed gene count	background gene count	false discovery rate	matching proteins in your network (IDs)	matching proteins in your network (labels)		#term ID	term description	observed gene count	background gene count	false discovery rate	matching proteins in your network (IDs)	matching proteins in your network (labels)		#term ID	term description	observed gene count	background gene count	false discovery rate	matching proteins in your network (IDs)	matching proteins in your network (labels)		#term ID	term description	observed gene count	background gene count	false discovery rate	matching proteins in your network (IDs)	matching proteins in your network (labels)
GO:0007186	G protein-coupled receptor signaling pathway	9	1247	1.18e-05	ENSP00000226730,ENSP00000258042,ENSP00000297323,ENSP00000305416,ENSP00000354901,ENSP00000358513,ENSP00000363553,ENSP00000379140,ENSP00000395389	ADCY1,CNR1,CXCL12,CXCL9,IL2,LPAR1,LPAR3,NMBR,S1PR1		GO:0044459	plasma membrane part	8	2651	0.0086	ENSP00000258042,ENSP00000297323,ENSP00000305416,ENSP00000354901,ENSP00000358513,ENSP00000363553,ENSP00000379140,ENSP00000395389	ADCY1,CNR1,CXCL12,CXCL9,LPAR1,LPAR3,NMBR,S1PR1		GO:0045125	bioactive lipid receptor activity	3	14	1.95e-05	ENSP00000305416,ENSP00000363553,ENSP00000395389	LPAR1,LPAR3,S1PR1		hsa04080	Neuroactive ligand-receptor interaction	5	272	3.64e-05	ENSP00000258042,ENSP00000305416,ENSP00000358513,ENSP00000363553,ENSP00000395389	CNR1,LPAR1,LPAR3,NMBR,S1PR1
GO:0032103	positive regulation of response to external stimulus	6	291	1.18e-05	ENSP00000226730,ENSP00000305416,ENSP00000354901,ENSP00000358513,ENSP00000363553,ENSP00000379140	CNR1,CXCL12,CXCL9,IL2,LPAR1,S1PR1		GO:0009897	external side of plasma membrane	3	223	0.0199	ENSP00000305416,ENSP00000354901,ENSP00000379140	CXCL12,CXCL9,S1PR1		GO:0070915	lysophosphatidic acid receptor activity	2	5	0.00054	ENSP00000363553,ENSP00000395389	LPAR1,LPAR3		hsa05200	Pathways in cancer	6	515	3.64e-05	ENSP00000226730,ENSP00000297323,ENSP00000332296,ENSP00000363553,ENSP00000379140,ENSP00000395389	ADCY1,CXCL12,IL2,LPAR1,LPAR3,RARB
GO:0045666	positive regulation of neuron differentiation	6	337	1.67e-05	ENSP00000226730,ENSP00000332296,ENSP00000358513,ENSP00000363553,ENSP00000379140,ENSP00000395389	CNR1,CXCL12,IL2,LPAR1,LPAR3,RARB		GO:0031226	intrinsic component of plasma membrane	6	1641	0.0199	ENSP00000258042,ENSP00000297323,ENSP00000305416,ENSP00000358513,ENSP00000363553,ENSP00000395389	ADCY1,CNR1,LPAR1,LPAR3,NMBR,S1PR1		GO:0001664	G protein-coupled receptor binding	4	272	0.001	ENSP00000226730,ENSP00000305416,ENSP00000354901,ENSP00000379140	CXCL12,CXCL9,IL2,S1PR1		hsa04015	Rap1 signaling pathway	4	203	0.00019	ENSP00000297323,ENSP00000358513,ENSP00000363553,ENSP00000395389	ADCY1,CNR1,LPAR1,LPAR3
GO:0048878	chemical homeostasis	8	995	1.67e-05	ENSP00000226730,ENSP00000297323,ENSP00000305416,ENSP00000354901,ENSP00000358513,ENSP00000363553,ENSP00000379140,ENSP00000395389	ADCY1,CNR1,CXCL12,CXCL9,IL2,LPAR1,LPAR3,S1PR1		GO:0009986	cell surface	4	690	0.0229	ENSP00000305416,ENSP00000354901,ENSP00000363553,ENSP00000379140	CXCL12,CXCL9,LPAR1,S1PR1		GO:0001965	G-protein alpha-subunit binding	2	19	0.0019	ENSP00000363553,ENSP00000395389	LPAR1,LPAR3		hsa04072	Phospholipase D signaling pathway	3	145	0.0021	ENSP00000297323,ENSP00000363553,ENSP00000395389	ADCY1,LPAR1,LPAR3
GO:0006874	cellular calcium ion homeostasis	6	388	2.28e-05	ENSP00000226730,ENSP00000305416,ENSP00000354901,ENSP00000363553,ENSP00000379140,ENSP00000395389	CXCL12,CXCL9,IL2,LPAR1,LPAR3,S1PR1		GO:0035097	histone methyltransferase complex	2	63	0.0229	ENSP00000367203,ENSP00000369424	KDM6A,RBBP7		GO:0045236	CXCR chemokine receptor binding	2	16	0.0019	ENSP00000354901,ENSP00000379140	CXCL12,CXCL9		hsa04062	Chemokine signaling pathway	3	181	0.0031	ENSP00000297323,ENSP00000354901,ENSP00000379140	ADCY1,CXCL12,CXCL9
GO:0007187	G protein-coupled receptor signaling pathway, coupled to cyclic nucleotide second messenger	5	206	2.42e-05	ENSP00000297323,ENSP00000305416,ENSP00000358513,ENSP00000363553,ENSP00000395389	ADCY1,CNR1,LPAR1,LPAR3,S1PR1		GO:0045121	membrane raft	3	300	0.0229	ENSP00000297323,ENSP00000305416,ENSP00000358513	ADCY1,CNR1,S1PR1		GO:0046625	sphingolipid binding	2	17	0.0019	ENSP00000226730,ENSP00000305416	IL2,S1PR1		hsa04672	Intestinal immune network for IgA production	2	44	0.005	ENSP00000226730,ENSP00000379140	CXCL12,IL2
GO:0007204	positive regulation of cytosolic calcium ion concentration	5	251	3.93e-05	ENSP00000226730,ENSP00000305416,ENSP00000354901,ENSP00000363553,ENSP00000395389	CXCL9,IL2,LPAR1,LPAR3,S1PR1		GO:0005887	integral component of plasma membrane	5	1564	0.0272	ENSP00000258042,ENSP00000297323,ENSP00000358513,ENSP00000363553,ENSP00000395389	ADCY1,CNR1,LPAR1,LPAR3,NMBR		GO:0004930	G protein-coupled receptor activity	5	824	0.0023	ENSP00000258042,ENSP00000305416,ENSP00000358513,ENSP00000363553,ENSP00000395389	CNR1,LPAR1,LPAR3,NMBR,S1PR1		hsa04060	Cytokine-cytokine receptor interaction	3	263	0.0066	ENSP00000226730,ENSP00000354901,ENSP00000379140	CXCL12,CXCL9,IL2
GO:0010976	positive regulation of neuron projection development	5	251	3.93e-05	ENSP00000226730,ENSP00000358513,ENSP00000363553,ENSP00000379140,ENSP00000395389	CNR1,CXCL12,IL2,LPAR1,LPAR3										GO:0038023	signaling receptor activity	6	1429	0.0026	ENSP00000258042,ENSP00000305416,ENSP00000332296,ENSP00000358513,ENSP00000363553,ENSP00000395389	CNR1,LPAR1,LPAR3,NMBR,RARB,S1PR1		hsa04151	PI3K-Akt signaling pathway	3	348	0.0129	ENSP00000226730,ENSP00000363553,ENSP00000395389	IL2,LPAR1,LPAR3
GO:0045597	positive regulation of cell differentiation	7	908	4.66e-05	ENSP00000226730,ENSP00000332296,ENSP00000354901,ENSP00000358513,ENSP00000363553,ENSP00000379140,ENSP00000395389	CNR1,CXCL12,CXCL9,IL2,LPAR1,LPAR3,RARB										GO:0005125	cytokine activity	3	216	0.0046	ENSP00000226730,ENSP00000354901,ENSP00000379140	CXCL12,CXCL9,IL2		hsa04540	Gap junction	2	87	0.0129	ENSP00000297323,ENSP00000363553	ADCY1,LPAR1
GO:0007200	phospholipase C-activating G protein-coupled receptor signaling pathway	4	109	4.97e-05	ENSP00000258042,ENSP00000305416,ENSP00000363553,ENSP00000395389	LPAR1,LPAR3,NMBR,S1PR1										GO:0008009	chemokine activity	2	48	0.0056	ENSP00000354901,ENSP00000379140	CXCL12,CXCL9		hsa05142	Chagas disease (American trypanosomiasis)	2	101	0.0148	ENSP00000226730,ENSP00000297323	ADCY1,IL2
GO:0048699	generation of neurons	8	1422	4.97e-05	ENSP00000226730,ENSP00000297323,ENSP00000305416,ENSP00000332296,ENSP00000358513,ENSP00000363553,ENSP00000379140,ENSP00000395389	ADCY1,CNR1,CXCL12,IL2,LPAR1,LPAR3,RARB,S1PR1										GO:0005126	cytokine receptor binding	3	272	0.0074	ENSP00000226730,ENSP00000354901,ENSP00000379140	CXCL12,CXCL9,IL2		hsa04723	Retrograde endocannabinoid signaling	2	148	0.0282	ENSP00000297323,ENSP00000358513	ADCY1,CNR1
GO:0072678	T cell migration	3	26	4.97e-05	ENSP00000305416,ENSP00000354901,ENSP00000379140	CXCL12,CXCL9,S1PR1										GO:0008289	lipid binding	4	673	0.0077	ENSP00000226730,ENSP00000305416,ENSP00000363553,ENSP00000395389	IL2,LPAR1,LPAR3,S1PR1
GO:0007399	nervous system development	9	2206	6.04e-05	ENSP00000226730,ENSP00000297323,ENSP00000305416,ENSP00000332296,ENSP00000358513,ENSP00000363553,ENSP00000367203,ENSP00000379140,ENSP00000395389	ADCY1,CNR1,CXCL12,IL2,KDM6A,LPAR1,LPAR3,RARB,S1PR1										GO:0031490	chromatin DNA binding	2	87	0.0121	ENSP00000264010,ENSP00000367203	CTCF,KDM6A
GO:0051482	positive regulation of cytosolic calcium ion concentration involved in phospholipase C-activating G protein-coupled signaling pathway	3	32	6.17e-05	ENSP00000305416,ENSP00000363553,ENSP00000395389	LPAR1,LPAR3,S1PR1										GO:0005102	signaling receptor binding	5	1513	0.0157	ENSP00000226730,ENSP00000305416,ENSP00000332296,ENSP00000354901,ENSP00000379140	CXCL12,CXCL9,IL2,RARB,S1PR1
GO:0050921	positive regulation of chemotaxis	4	138	7.02e-05	ENSP00000305416,ENSP00000354901,ENSP00000363553,ENSP00000379140	CXCL12,CXCL9,LPAR1,S1PR1										GO:0008083	growth factor activity	2	160	0.0315	ENSP00000226730,ENSP00000379140	CXCL12,IL2
GO:0051128	regulation of cellular component organization	9	2306	7.21e-05	ENSP00000226730,ENSP00000264010,ENSP00000305416,ENSP00000354901,ENSP00000358513,ENSP00000363553,ENSP00000369424,ENSP00000379140,ENSP00000395389	CNR1,CTCF,CXCL12,CXCL9,IL2,LPAR1,LPAR3,RBBP7,S1PR1										GO:0000977	RNA polymerase II regulatory region sequence-specific DNA binding	3	647	0.0487	ENSP00000264010,ENSP00000332296,ENSP00000367203	CTCF,KDM6A,RARB
GO:0007188	adenylate cyclase-modulating G protein-coupled receptor signaling pathway	4	183	0.00017	ENSP00000297323,ENSP00000305416,ENSP00000358513,ENSP00000363553	ADCY1,CNR1,LPAR1,S1PR1
GO:0060326	cell chemotaxis	4	183	0.00017	ENSP00000305416,ENSP00000354901,ENSP00000363553,ENSP00000379140	CXCL12,CXCL9,LPAR1,S1PR1
GO:0007165	signal transduction	11	4738	0.0002	ENSP00000226730,ENSP00000258042,ENSP00000297323,ENSP00000305416,ENSP00000332296,ENSP00000354901,ENSP00000358513,ENSP00000363553,ENSP00000367203,ENSP00000379140,ENSP00000395389	ADCY1,CNR1,CXCL12,CXCL9,IL2,KDM6A,LPAR1,LPAR3,NMBR,RARB,S1PR1
GO:0033993	response to lipid	6	825	0.0002	ENSP00000297323,ENSP00000332296,ENSP00000354901,ENSP00000358513,ENSP00000363553,ENSP00000369424	ADCY1,CNR1,CXCL9,LPAR1,RARB,RBBP7
GO:0051716	cellular response to stimulus	12	6212	0.00023	ENSP00000226730,ENSP00000258042,ENSP00000297323,ENSP00000305416,ENSP00000332296,ENSP00000354901,ENSP00000358513,ENSP00000363553,ENSP00000367203,ENSP00000369424,ENSP00000379140,ENSP00000395389	ADCY1,CNR1,CXCL12,CXCL9,IL2,KDM6A,LPAR1,LPAR3,NMBR,RARB,RBBP7,S1PR1
GO:0010033	response to organic substance	9	2815	0.00026	ENSP00000226730,ENSP00000297323,ENSP00000305416,ENSP00000332296,ENSP00000354901,ENSP00000358513,ENSP00000363553,ENSP00000369424,ENSP00000379140	ADCY1,CNR1,CXCL12,CXCL9,IL2,LPAR1,RARB,RBBP7,S1PR1
GO:0007193	adenylate cyclase-inhibiting G protein-coupled receptor signaling pathway	3	85	0.00054	ENSP00000297323,ENSP00000305416,ENSP00000363553	ADCY1,LPAR1,S1PR1
GO:0032060	bleb assembly	2	10	0.00058	ENSP00000363553,ENSP00000395389	LPAR1,LPAR3
GO:0120036	plasma membrane bounded cell projection organization	6	1034	0.00058	ENSP00000297323,ENSP00000305416,ENSP00000358513,ENSP00000363553,ENSP00000379140,ENSP00000395389	ADCY1,CNR1,CXCL12,LPAR1,LPAR3,S1PR1
GO:0050793	regulation of developmental process	8	2416	0.00078	ENSP00000226730,ENSP00000305416,ENSP00000332296,ENSP00000354901,ENSP00000358513,ENSP00000363553,ENSP00000379140,ENSP00000395389	CNR1,CXCL12,CXCL9,IL2,LPAR1,LPAR3,RARB,S1PR1
GO:0007420	brain development	5	650	0.00081	ENSP00000297323,ENSP00000305416,ENSP00000332296,ENSP00000363553,ENSP00000379140	ADCY1,CXCL12,LPAR1,RARB,S1PR1
GO:0051130	positive regulation of cellular component organization	6	1128	0.00085	ENSP00000226730,ENSP00000354901,ENSP00000358513,ENSP00000363553,ENSP00000379140,ENSP00000395389	CNR1,CXCL12,CXCL9,IL2,LPAR1,LPAR3
GO:0010818	T cell chemotaxis	2	15	0.001	ENSP00000354901,ENSP00000379140	CXCL12,CXCL9
GO:0030154	cell differentiation	9	3457	0.0011	ENSP00000226730,ENSP00000297323,ENSP00000305416,ENSP00000332296,ENSP00000358513,ENSP00000363553,ENSP00000367203,ENSP00000379140,ENSP00000395389	ADCY1,CNR1,CXCL12,IL2,KDM6A,LPAR1,LPAR3,RARB,S1PR1
GO:0051928	positive regulation of calcium ion transport	3	115	0.0011	ENSP00000354901,ENSP00000379140,ENSP00000395389	CXCL12,CXCL9,LPAR3
GO:2000026	regulation of multicellular organismal development	7	1876	0.0013	ENSP00000226730,ENSP00000305416,ENSP00000332296,ENSP00000358513,ENSP00000363553,ENSP00000379140,ENSP00000395389	CNR1,CXCL12,IL2,LPAR1,LPAR3,RARB,S1PR1
GO:0030595	leukocyte chemotaxis	3	130	0.0014	ENSP00000305416,ENSP00000354901,ENSP00000379140	CXCL12,CXCL9,S1PR1
GO:0007275	multicellular organism development	10	4726	0.0015	ENSP00000226730,ENSP00000297323,ENSP00000305416,ENSP00000332296,ENSP00000358513,ENSP00000363553,ENSP00000367203,ENSP00000369424,ENSP00000379140,ENSP00000395389	ADCY1,CNR1,CXCL12,IL2,KDM6A,LPAR1,LPAR3,RARB,RBBP7,S1PR1
GO:0001558	regulation of cell growth	4	402	0.0018	ENSP00000226730,ENSP00000369424,ENSP00000379140,ENSP00000395389	CXCL12,IL2,LPAR3,RBBP7
GO:0048584	positive regulation of response to stimulus	7	2054	0.0022	ENSP00000226730,ENSP00000305416,ENSP00000354901,ENSP00000358513,ENSP00000363553,ENSP00000379140,ENSP00000395389	CNR1,CXCL12,CXCL9,IL2,LPAR1,LPAR3,S1PR1
GO:0030307	positive regulation of cell growth	3	159	0.0024	ENSP00000226730,ENSP00000379140,ENSP00000395389	CXCL12,IL2,LPAR3
GO:0050927	positive regulation of positive chemotaxis	2	26	0.0024	ENSP00000305416,ENSP00000379140	CXCL12,S1PR1
GO:1901700	response to oxygen-containing compound	6	1427	0.0025	ENSP00000226730,ENSP00000297323,ENSP00000354901,ENSP00000358513,ENSP00000363553,ENSP00000379140	ADCY1,CNR1,CXCL12,CXCL9,IL2,LPAR1
GO:0014059	regulation of dopamine secretion	2	28	0.0026	ENSP00000358513,ENSP00000379140	CNR1,CXCL12
GO:0030335	positive regulation of cell migration	4	452	0.0026	ENSP00000305416,ENSP00000354901,ENSP00000363553,ENSP00000379140	CXCL12,CXCL9,LPAR1,S1PR1
GO:0071310	cellular response to organic substance	7	2219	0.0032	ENSP00000226730,ENSP00000297323,ENSP00000305416,ENSP00000332296,ENSP00000354901,ENSP00000363553,ENSP00000379140	ADCY1,CXCL12,CXCL9,IL2,LPAR1,RARB,S1PR1
GO:0042127	regulation of cell population proliferation	6	1594	0.0038	ENSP00000226730,ENSP00000264010,ENSP00000305416,ENSP00000332296,ENSP00000354901,ENSP00000379140	CTCF,CXCL12,CXCL9,IL2,RARB,S1PR1
GO:0050794	regulation of cellular process	13	10484	0.0038	ENSP00000226730,ENSP00000258042,ENSP00000264010,ENSP00000297323,ENSP00000305416,ENSP00000332296,ENSP00000354901,ENSP00000358513,ENSP00000363553,ENSP00000367203,ENSP00000369424,ENSP00000379140,ENSP00000395389	ADCY1,CNR1,CTCF,CXCL12,CXCL9,IL2,KDM6A,LPAR1,LPAR3,NMBR,RARB,RBBP7,S1PR1
GO:0060999	positive regulation of dendritic spine development	2	37	0.0038	ENSP00000226730,ENSP00000363553	IL2,LPAR1
GO:0048518	positive regulation of biological process	10	5459	0.0042	ENSP00000226730,ENSP00000264010,ENSP00000305416,ENSP00000332296,ENSP00000354901,ENSP00000358513,ENSP00000363553,ENSP00000367203,ENSP00000379140,ENSP00000395389	CNR1,CTCF,CXCL12,CXCL9,IL2,KDM6A,LPAR1,LPAR3,RARB,S1PR1
GO:0065009	regulation of molecular function	8	3322	0.0048	ENSP00000226730,ENSP00000264010,ENSP00000305416,ENSP00000354901,ENSP00000358513,ENSP00000363553,ENSP00000379140,ENSP00000395389	CNR1,CTCF,CXCL12,CXCL9,IL2,LPAR1,LPAR3,S1PR1
GO:0007267	cell-cell signaling	5	1073	0.0053	ENSP00000226730,ENSP00000354901,ENSP00000358513,ENSP00000367203,ENSP00000395389	CNR1,CXCL9,IL2,KDM6A,LPAR3
GO:0097305	response to alcohol	3	233	0.0053	ENSP00000226730,ENSP00000297323,ENSP00000358513	ADCY1,CNR1,IL2
GO:0003007	heart morphogenesis	3	235	0.0054	ENSP00000305416,ENSP00000332296,ENSP00000367203	KDM6A,RARB,S1PR1
GO:0021537	telencephalon development	3	237	0.0054	ENSP00000332296,ENSP00000363553,ENSP00000379140	CXCL12,LPAR1,RARB
GO:0110053	regulation of actin filament organization	3	235	0.0054	ENSP00000305416,ENSP00000363553,ENSP00000379140	CXCL12,LPAR1,S1PR1
GO:0032879	regulation of localization	7	2524	0.0055	ENSP00000226730,ENSP00000305416,ENSP00000354901,ENSP00000358513,ENSP00000363553,ENSP00000379140,ENSP00000395389	CNR1,CXCL12,CXCL9,IL2,LPAR1,LPAR3,S1PR1
GO:0043949	regulation of cAMP-mediated signaling	2	48	0.0055	ENSP00000354901,ENSP00000363553	CXCL9,LPAR1
GO:2000107	negative regulation of leukocyte apoptotic process	2	48	0.0055	ENSP00000226730,ENSP00000379140	CXCL12,IL2
GO:0043269	regulation of ion transport	4	618	0.0061	ENSP00000354901,ENSP00000358513,ENSP00000379140,ENSP00000395389	CNR1,CXCL12,CXCL9,LPAR3
GO:0019221	cytokine-mediated signaling pathway	4	655	0.0074	ENSP00000226730,ENSP00000305416,ENSP00000354901,ENSP00000379140	CXCL12,CXCL9,IL2,S1PR1
GO:0046677	response to antibiotic	3	305	0.0095	ENSP00000226730,ENSP00000297323,ENSP00000358513	ADCY1,CNR1,IL2
GO:0048522	positive regulation of cellular process	9	4898	0.0096	ENSP00000226730,ENSP00000264010,ENSP00000305416,ENSP00000332296,ENSP00000354901,ENSP00000358513,ENSP00000363553,ENSP00000379140,ENSP00000395389	CNR1,CTCF,CXCL12,CXCL9,IL2,LPAR1,LPAR3,RARB,S1PR1
GO:0035265	organ growth	2	71	0.0099	ENSP00000305416,ENSP00000332296	RARB,S1PR1
GO:0034103	regulation of tissue remodeling	2	73	0.0103	ENSP00000226730,ENSP00000305416	IL2,S1PR1
GO:0019233	sensory perception of pain	2	75	0.0107	ENSP00000358513,ENSP00000379140	CNR1,CXCL12
GO:0070098	chemokine-mediated signaling pathway	2	75	0.0107	ENSP00000354901,ENSP00000379140	CXCL12,CXCL9
GO:0050772	positive regulation of axonogenesis	2	76	0.0108	ENSP00000379140,ENSP00000395389	CXCL12,LPAR3
GO:0048513	animal organ development	7	2926	0.0112	ENSP00000226730,ENSP00000297323,ENSP00000305416,ENSP00000332296,ENSP00000363553,ENSP00000367203,ENSP00000379140	ADCY1,CXCL12,IL2,KDM6A,LPAR1,RARB,S1PR1
GO:0051492	regulation of stress fiber assembly	2	78	0.0112	ENSP00000305416,ENSP00000363553	LPAR1,S1PR1
GO:0035264	multicellular organism growth	2	82	0.0117	ENSP00000332296,ENSP00000367203	KDM6A,RARB
GO:0048589	developmental growth	3	340	0.0117	ENSP00000305416,ENSP00000332296,ENSP00000367203	KDM6A,RARB,S1PR1
GO:0016043	cellular component organization	9	5163	0.0125	ENSP00000264010,ENSP00000297323,ENSP00000305416,ENSP00000358513,ENSP00000363553,ENSP00000367203,ENSP00000369424,ENSP00000379140,ENSP00000395389	ADCY1,CNR1,CTCF,CXCL12,KDM6A,LPAR1,LPAR3,RBBP7,S1PR1
GO:0009408	response to heat	2	89	0.0128	ENSP00000369424,ENSP00000379140	CXCL12,RBBP7
GO:0031640	killing of cells of other organism	2	89	0.0128	ENSP00000354901,ENSP00000379140	CXCL12,CXCL9
GO:0002690	positive regulation of leukocyte chemotaxis	2	91	0.0129	ENSP00000354901,ENSP00000379140	CXCL12,CXCL9
GO:0010604	positive regulation of macromolecule metabolic process	7	3081	0.013	ENSP00000226730,ENSP00000264010,ENSP00000305416,ENSP00000332296,ENSP00000363553,ENSP00000367203,ENSP00000395389	CTCF,IL2,KDM6A,LPAR1,LPAR3,RARB,S1PR1
GO:0061564	axon development	3	377	0.0135	ENSP00000297323,ENSP00000358513,ENSP00000379140	ADCY1,CNR1,CXCL12
GO:0061387	regulation of extent of cell growth	2	96	0.014	ENSP00000379140,ENSP00000395389	CXCL12,LPAR3
GO:0009725	response to hormone	4	854	0.0142	ENSP00000297323,ENSP00000332296,ENSP00000369424,ENSP00000379140	ADCY1,CXCL12,RARB,RBBP7
GO:0048468	cell development	5	1493	0.0146	ENSP00000297323,ENSP00000332296,ENSP00000358513,ENSP00000363553,ENSP00000379140	ADCY1,CNR1,CXCL12,LPAR1,RARB
GO:0042981	regulation of apoptotic process	5	1501	0.0149	ENSP00000226730,ENSP00000332296,ENSP00000358513,ENSP00000363553,ENSP00000379140	CNR1,CXCL12,IL2,LPAR1,RARB
GO:0014070	response to organic cyclic compound	4	873	0.015	ENSP00000297323,ENSP00000332296,ENSP00000358513,ENSP00000369424	ADCY1,CNR1,RARB,RBBP7
GO:0008284	positive regulation of cell population proliferation	4	878	0.0152	ENSP00000226730,ENSP00000305416,ENSP00000332296,ENSP00000379140	CXCL12,IL2,RARB,S1PR1
GO:0002684	positive regulation of immune system process	4	882	0.0153	ENSP00000226730,ENSP00000354901,ENSP00000358513,ENSP00000379140	CNR1,CXCL12,CXCL9,IL2
GO:0051050	positive regulation of transport	4	892	0.0156	ENSP00000226730,ENSP00000354901,ENSP00000379140,ENSP00000395389	CXCL12,CXCL9,IL2,LPAR3
GO:0061844	antimicrobial humoral immune response mediated by antimicrobial peptide	2	107	0.016	ENSP00000354901,ENSP00000379140	CXCL12,CXCL9
GO:0120031	plasma membrane bounded cell projection assembly	3	413	0.0161	ENSP00000305416,ENSP00000363553,ENSP00000395389	LPAR1,LPAR3,S1PR1
GO:0007613	memory	2	109	0.0164	ENSP00000297323,ENSP00000358513	ADCY1,CNR1
GO:0022607	cellular component assembly	6	2343	0.0164	ENSP00000264010,ENSP00000305416,ENSP00000363553,ENSP00000369424,ENSP00000379140,ENSP00000395389	CTCF,CXCL12,LPAR1,LPAR3,RBBP7,S1PR1
GO:1903038	negative regulation of leukocyte cell-cell adhesion	2	111	0.0165	ENSP00000226730,ENSP00000379140	CXCL12,IL2
GO:0002683	negative regulation of immune system process	3	425	0.0166	ENSP00000226730,ENSP00000358513,ENSP00000379140	CNR1,CXCL12,IL2
GO:0030182	neuron differentiation	4	940	0.0177	ENSP00000297323,ENSP00000305416,ENSP00000358513,ENSP00000379140	ADCY1,CNR1,CXCL12,S1PR1
GO:0022604	regulation of cell morphogenesis	3	442	0.0183	ENSP00000363553,ENSP00000379140,ENSP00000395389	CXCL12,LPAR1,LPAR3
GO:0050729	positive regulation of inflammatory response	2	120	0.0184	ENSP00000226730,ENSP00000358513	CNR1,IL2
GO:0022603	regulation of anatomical structure morphogenesis	4	961	0.0186	ENSP00000354901,ENSP00000363553,ENSP00000379140,ENSP00000395389	CXCL12,CXCL9,LPAR1,LPAR3
GO:1902533	positive regulation of intracellular signal transduction	4	959	0.0186	ENSP00000226730,ENSP00000354901,ENSP00000363553,ENSP00000395389	CXCL9,IL2,LPAR1,LPAR3
GO:0048523	negative regulation of cellular process	8	4454	0.019	ENSP00000226730,ENSP00000264010,ENSP00000305416,ENSP00000332296,ENSP00000358513,ENSP00000363553,ENSP00000369424,ENSP00000379140	CNR1,CTCF,CXCL12,IL2,LPAR1,RARB,RBBP7,S1PR1
GO:0045471	response to ethanol	2	134	0.0217	ENSP00000226730,ENSP00000358513	CNR1,IL2
GO:0071396	cellular response to lipid	3	486	0.0222	ENSP00000297323,ENSP00000332296,ENSP00000363553	ADCY1,LPAR1,RARB
GO:0051049	regulation of transport	5	1732	0.0229	ENSP00000226730,ENSP00000354901,ENSP00000358513,ENSP00000379140,ENSP00000395389	CNR1,CXCL12,CXCL9,IL2,LPAR3
GO:1902531	regulation of intracellular signal transduction	5	1764	0.0244	ENSP00000226730,ENSP00000354901,ENSP00000363553,ENSP00000379140,ENSP00000395389	CXCL12,CXCL9,IL2,LPAR1,LPAR3
GO:0000187	activation of MAPK activity	2	149	0.0255	ENSP00000363553,ENSP00000395389	LPAR1,LPAR3
GO:0031497	chromatin assembly	2	154	0.027	ENSP00000264010,ENSP00000369424	CTCF,RBBP7
GO:0048738	cardiac muscle tissue development	2	154	0.027	ENSP00000305416,ENSP00000332296	RARB,S1PR1
GO:0006338	chromatin remodeling	2	156	0.0273	ENSP00000367203,ENSP00000369424	KDM6A,RBBP7
GO:0002695	negative regulation of leukocyte activation	2	157	0.0275	ENSP00000226730,ENSP00000358513	CNR1,IL2
GO:0003008	system process	5	1827	0.0275	ENSP00000297323,ENSP00000305416,ENSP00000358513,ENSP00000367203,ENSP00000379140	ADCY1,CNR1,CXCL12,KDM6A,S1PR1
GO:0010628	positive regulation of gene expression	5	1826	0.0275	ENSP00000226730,ENSP00000264010,ENSP00000305416,ENSP00000332296,ENSP00000367203	CTCF,IL2,KDM6A,RARB,S1PR1
GO:0007610	behavior	3	541	0.0278	ENSP00000297323,ENSP00000358513,ENSP00000379140	ADCY1,CNR1,CXCL12
GO:0009605	response to external stimulus	5	1857	0.0286	ENSP00000305416,ENSP00000354901,ENSP00000358513,ENSP00000363553,ENSP00000379140	CNR1,CXCL12,CXCL9,LPAR1,S1PR1
GO:0048639	positive regulation of developmental growth	2	165	0.0291	ENSP00000379140,ENSP00000395389	CXCL12,LPAR3
GO:0034728	nucleosome organization	2	167	0.0296	ENSP00000264010,ENSP00000369424	CTCF,RBBP7
GO:0033043	regulation of organelle organization	4	1155	0.0307	ENSP00000264010,ENSP00000305416,ENSP00000363553,ENSP00000379140	CTCF,CXCL12,LPAR1,S1PR1
GO:0010469	regulation of signaling receptor activity	3	577	0.0318	ENSP00000226730,ENSP00000354901,ENSP00000379140	CXCL12,CXCL9,IL2
GO:0043065	positive regulation of apoptotic process	3	604	0.0352	ENSP00000332296,ENSP00000358513,ENSP00000363553	CNR1,LPAR1,RARB
GO:0009653	anatomical structure morphogenesis	5	1992	0.0363	ENSP00000297323,ENSP00000305416,ENSP00000332296,ENSP00000367203,ENSP00000379140	ADCY1,CXCL12,KDM6A,RARB,S1PR1
GO:0030155	regulation of cell adhesion	3	623	0.0374	ENSP00000226730,ENSP00000305416,ENSP00000379140	CXCL12,IL2,S1PR1
GO:0051173	positive regulation of nitrogen compound metabolic process	6	2946	0.0392	ENSP00000226730,ENSP00000264010,ENSP00000305416,ENSP00000332296,ENSP00000363553,ENSP00000395389	CTCF,IL2,LPAR1,LPAR3,RARB,S1PR1
GO:0050877	nervous system process	4	1271	0.0403	ENSP00000297323,ENSP00000305416,ENSP00000358513,ENSP00000379140	ADCY1,CNR1,CXCL12,S1PR1
GO:0019222	regulation of metabolic process	9	6516	0.0441	ENSP00000226730,ENSP00000264010,ENSP00000305416,ENSP00000332296,ENSP00000358513,ENSP00000363553,ENSP00000367203,ENSP00000369424,ENSP00000395389	CNR1,CTCF,IL2,KDM6A,LPAR1,LPAR3,RARB,RBBP7,S1PR1
GO:0008285	negative regulation of cell population proliferation	3	669	0.0445	ENSP00000226730,ENSP00000264010,ENSP00000332296	CTCF,IL2,RARB
GO:1903530	regulation of secretion by cell	3	672	0.0448	ENSP00000226730,ENSP00000358513,ENSP00000379140	CNR1,CXCL12,IL2
GO:0031325	positive regulation of cellular metabolic process	6	3060	0.0461	ENSP00000226730,ENSP00000264010,ENSP00000305416,ENSP00000332296,ENSP00000363553,ENSP00000395389	CTCF,IL2,LPAR1,LPAR3,RARB,S1PR1
GO:0006325	chromatin organization	3	683	0.0464	ENSP00000264010,ENSP00000367203,ENSP00000369424	CTCF,KDM6A,RBBP7
GO:0045596	negative regulation of cell differentiation	3	683	0.0464	ENSP00000226730,ENSP00000332296,ENSP00000363553	IL2,LPAR1,RARB
